# Supplementary material for: Nascent RNA signaling to yeast RNA Pol II during transcription elongation
Source: PLoS One. 2018 Mar 23;13(3):e0194438. doi: 10.1371/journal.pone.0194438 (PMC5865726; doi:10.1371/journal.pone.0194438)
Supplement: S1 Table — (XLSX) [file pone.0194438.s010.xlsx]

## Sheet: yeast_ybe_table
YBE number		Position		Strand	chromosome	reads		name	Description
Ybe 381	108	414034	414142	+	Yeast scChrIX	79423	antisense ORF	YIR031C	Malate synthase
Ybe 1262	128	73736	73864	+	Yeast scChrXVI	74805	sense ORF	YPL251W	Dubious open reading frame unlikely to encode a functional protein
Ybe 1027	106	409754	409860	+	Yeast scChrXIII	53338	sense ORF	YMR070W	Nuclear transcription factor with two Cys2-His2 zinc fingers. involved in repression of a subset of hypoxic genes by Rox1p
Ybe 1134	93	699999	700092	-	Yeast scChrXIV	26521	antisense ORF	YNR040W	Putative protein of unknown function. the authentic
Ybe 162	165	795222	795387	-	Yeast scChrII	25002	antisense ORF	YBR295W	Cadmium transporting P-type ATPase. may also have a role in copper and iron homeostasis. stabilized by Cd binding
Ybe 1236	119	1075599	1075718	+	Yeast scChrXV	21668	sense ORF	YOR389W	Putative protein of unknown function. expression regulated by copper levels
Ybe 1006	125	246892	247017	+	Yeast scChrXIII	19562	antisense ORF	YML011C	Protein involved in nucleotide excision repair. green fluorescent protein (GFP)-fusion protein localizes to the nucleus
Ybe 596	90	1033524	1033614	-	Yeast scChrVII	17187	antisense ORF	YGR271W	Putative RNA helicase related to Ski2p
Ybe 74	80	32769	32849	+	Yeast scChrI	16471	sense ORF	YAL062W	NADP(+)-dependent glutamate dehydrogenase
Ybe 297	146	942752	942898	-	Yeast scChrIV	15789	sense ORF	YDR239C	Protein of unknown function that may interact with ribosomes
Ybe 888	76	836096	836172	-	Yeast scChrXII	14941	antisense ORF	YLR353W	Protein involved in bud-site selection. diploid mutants display a unipolar budding pattern instead of the wild-type bipolar pattern
Ybe 590	131	921989	922120	-	Yeast scChrVII	14489
Ybe 1088	92	427109	427201	-	Yeast scChrXIV	12344
Ybe 618	88	231443	231531	-	Yeast scChrVIII	12166	antisense ORF	YHR067W	Mitochondrial 3-hydroxyacyl-thioester dehydratase involved in fatty acid biosynthesis
Ybe 338	98	201733	201831	+	Yeast scChrIX	10783	antisense ORF	YIL085C	Putative mannosyltransferase involved in protein glycosylation. member of the KRE2/MNT1 mannosyltransferase family
Ybe 117	93	364715	364808	-	Yeast scChrII	10651	sense ORF	YBR061C	2'-O-ribose methyltransferase
Ybe 1084	103	83072	83175	+	Yeast scChrXIV	10626	sense ORF	YNL292W	Pseudouridine synthase
Ybe 946	83	936583	936666	+	Yeast scChrXII	10329	antisense ORF	YLR409C	Subunit of U3-containing 90S preribosome and Small Subunit (SSU) processome complexes involved in production of 18S rRNA and assembly of small ribosomal subunit. synthetic defect with STI1 Hsp90 cochaperone. human homolog linked to glaucoma
Ybe 233	142	833955	834097	+	Yeast scChrIV	10039	antisense ORF	YDR186C	Putative protein of unknown function. may interact with ribosomes
Ybe 184	60	66489	66549	+	Yeast scChrIII	9811	antisense ORF	YCL030C	Multifunctional enzyme containing phosphoribosyl-ATP pyrophosphatase
Ybe 907	69	966218	966287	-	Yeast scChrXII	9463	antisense ORF	YLR422W	Protein of unknown function with similarity to human DOCK proteins (guanine nucleotide exchange factors). interacts with Ino4p. green fluorescent protein (GFP)-fusion protein localizes to the cytoplasm
Ybe 1308	110	666799	666909	+	Yeast scChrXVI	9421	sense ORF	YPR054W	Middle sporulation-specific mitogen-activated protein kinase (MAPK) required for production of the outer spore wall layers. negatively regulates activity of the glucan synthase subunit Gsc2p
Ybe 619	87	152215	152302	+	Yeast scChrVIII	8634	sense ORF	YHR023W	Type II myosin heavy chain
Ybe 561	39	524325	524364	-	Yeast scChrVII	8576	antisense ORF	YGR017W	Putative protein of unknown function. green fluorescent protein (GFP)-fusion protein localizes to both the nucleus and the cytoplasm
Ybe 572	87	973243	973330	+	Yeast scChrVII	8338	antisense ORF	YGR240C	Alpha subunit of heterooctameric phosphofructokinase involved in glycolysis
Ybe 444	77	365895	365972	-	Yeast scChrV	8261	antisense ORF	YER103W	Heat shock protein that is highly induced upon stress. plays a role in SRP-dependent cotranslational protein-membrane targeting and translocation. member of the HSP70 family. cytoplasmic protein that concentrates in nuclei upon starvation
Ybe 149	79	547653	547732	-	Yeast scChrII	7341	antisense ORF	YBR153W	Diaminohydroxyphoshoribosylaminopyrimidine deaminase. catalyzes the second step of the riboflavin biosynthesis pathway
Ybe 1196	93	650647	650740	-	Yeast scChrXV	6767	antisense ORF	YOR168W	Glutamine tRNA synthetase
Ybe 1100	116	186371	186487	+	Yeast scChrXIV	6656	antisense ORF	YNL245C	Splicing factor required for the first step of pre-mRNA splicing. binding to the spliceosome requires Prp2p and Yju2p. heat-stable protein. has similarity to S. pombe Cwf25p
Ybe 203	113	37062	37175	+	Yeast scChrIV	6273	sense ORF	YDL233W	Putative protein of unknown function. green fluorescent protein (GFP)-fusion protein localizes to the cytoplasm and nucleus. YDL233W is not an essential gene
Ybe 787	117	514975	515092	-	Yeast scChrXI	6252	antisense ORF	YKR039W	General amino acid permease. localization to the plasma membrane is regulated by nitrogen source
Ybe 707	74	177664	177738	+	Yeast scChrX	6219
Ybe 377	126	351920	352046	+	Yeast scChrIX	6181	antisense ORF	YIL002C	Phosphatidylinositol 4
Ybe 693	91	159282	159373	+	Yeast scChrX	6156	sense ORF	YJL134W	Long-chain base-1-phosphate phosphatase with specificity for dihydrosphingosine-1-phosphate
Ybe 1164	97	47718	47815	+	Yeast scChrXV	6128
Ybe 405	100	134302	134402	-	Yeast scChrV	6038	antisense ORF	YEL011W	Glycogen branching enzyme
Ybe 594	75	967794	967869	-	Yeast scChrVII	5717	sense ORF	YGR238C	Protein that functions in a complex with Kel1p to negatively regulate mitotic exit
Ybe 176	95	48224	48319	+	Yeast scChrIII	5554	antisense ORF	YCL044C	Subunit of the mitochondrial (mt) i-AAA protease supercomplex
Ybe 157	64	795432	795496	+	Yeast scChrII	5401	sense ORF	YBR295W	Cadmium transporting P-type ATPase. may also have a role in copper and iron homeostasis. stabilized by Cd binding
Ybe 889	453	458412	458865	+	Yeast scChrXII	5347	antisense rRNA	RDN37-1	35S ribosomal RNA transcript
Ybe 920	458	467544	468002	+	Yeast scChrXII	5253	antisense rRNA	RDN37-2	35S ribosomal RNA transcript
Ybe 1184	46	514749	514795	-	Yeast scChrXV	4583
Ybe 899	147	461622	461769	+	Yeast scChrXII	4581	antisense rRNA	RDN25-2	25S ribosomal RNA
Ybe 874	118	452521	452639	+	Yeast scChrXII	4534	sense ORF	YLR154W-A	Dubious open reading frame unlikely to encode a protein. encoded within the the 25S rRNA gene on the opposite strand
Ybe 281	64	350091	350155	-	Yeast scChrIV	4308	antisense ORF	YDL058W	Essential protein involved in the vesicle-mediated ER to Golgi transport step of secretion. binds membranes and functions during vesicle docking to the Golgi. required for assembly of the ER-to-Golgi SNARE complex
Ybe 1232	83	1029709	1029792	+	Yeast scChrXV	4171	antisense ORF	YOR370C	Rab escort protein
Ybe 999	78	221389	221467	+	Yeast scChrXIII	4088	sense ORF	YML027W	Homeodomain-containing transcriptional repressor
Ybe 545	135	414718	414853	-	Yeast scChrVII	3829	antisense ORF	YGL045W	Protein involved in proteolytic activation of Rim101p in response to alkaline pH. interacts with ESCRT-1 subunits Stp22p and Vps28p. essential for anaerobic growth. member of the arrestin-related trafficking adaptor family
Ybe 334	130	159875	160005	-	Yeast scChrIX	3736	sense ORF	YIL109C	Component of the Sec23p-Sec24p heterodimer of the COPII vesicle coat
Ybe 432	100	299976	300076	-	Yeast scChrV	3692	antisense ORF	YER070W	Major isoform of the large subunit of ribonucleotide-diphosphate reductase. the RNR complex catalyzes rate-limiting step in dNTP synthesis
Ybe 1176	92	106163	106255	+	Yeast scChrXV	3618	sense ORF	YOL113W	Member of the PAK family of serine/threonine protein kinases with similarity to Ste20p and Cla4p. involved in down-regulation of sterol uptake. proposed to be a downstream effector of Cdc42p during polarized growth
Ybe 511	126	129544	129670	+	Yeast scChrVII	3613
Ybe 108	80	97307	97387	+	Yeast scChrII	3428	antisense ORF	YBL066C	Putative transcription factor
Ybe 728	87	603348	603435	+	Yeast scChrX	3410	antisense ORF	YJR093C	Subunit of cleavage polyadenylation factor (CPF)
Ybe 777	103	197138	197241	-	Yeast scChrXI	3328	sense ORF	YKL129C	One of two type I myosins. localizes to actin cortical patches. deletion of MYO3 has little effect on growth
Ybe 775	78	179456	179534	-	Yeast scChrXI	3249
Ybe 1266	97	396078	396175	-	Yeast scChrXVI	3245	antisense ORF	YPL084W	Cytoplasmic class E vacuolar protein sorting (VPS) factor that coordinates deubiquitination in the multivesicular body (MVB) pathway by recruiting Doa4p to endosomes
Ybe 419	77	394480	394557	+	Yeast scChrV	3189	antisense ORF	YER115C	Protein of unknown function
Ybe 1309	82	784005	784087	-	Yeast scChrXVI	3018	antisense ORF	YPR122W	Haploid specific endoprotease that performs one of two N-terminal cleavages during maturation of a-factor mating pheromone. required for axial budding pattern of haploid cells
Ybe 170	133	24716	24849	-	Yeast scChrIII	3012	antisense ORF	YCL057W	Zinc metalloendopeptidase
Ybe 290	129	711639	711768	-	Yeast scChrIV	2978	antisense ORF	YDR128W	Protein of unknown function. mtc5 is synthetically sick with cdc13-1
Ybe 1198	86	604533	604619	+	Yeast scChrXV	2891	antisense ORF	YOR144C	Protein required for S phase progression and telomere homeostasis
Ybe 1106	63	629005	629068	-	Yeast scChrXIV	2874
Ybe 1257	105	360840	360945	-	Yeast scChrXVI	2854	antisense ORF	YPL101W	Subunit of Elongator complex
Ybe 555	116	732702	732818	+	Yeast scChrVII	2756	antisense ORF	YGR121C	Ammonium permease. belongs to a ubiquitous family of cytoplasmic membrane proteins that transport only ammonium (NH4+). expression is under the nitrogen catabolite repression regulation
Ybe 664	93	512852	512945	+	Yeast scChrVIII	2664	sense ORF	YHR206W	Nuclear response regulator and transcription factor
Ybe 319	73	82057	82130	-	Yeast scChrIX	2656	sense ORF	YIL143C	Component of the holoenzyme form of RNA polymerase transcription factor TFIIH
Ybe 784	86	380988	381074	-	Yeast scChrXI	2591	sense ORF	YKL032C	Protein that binds DNA containing intrastrand cross-links formed by cisplatin
Ybe 138	75	478042	478117	+	Yeast scChrII	2547	sense ORF	YBR118W	Translational elongation factor EF-1 alpha. also encoded by TEF1. functions in the binding reaction of aminoacyl-tRNA (AA-tRNA) to ribosomes. may also have a role in tRNA re-export from the nucleus
Ybe 1215	80	862914	862994	-	Yeast scChrXV	2516	antisense ORF	YOR291W	Vacuolar protein with a possible role in sequestering heavy metals. has similarity to the type V P-type ATPase Spf1p. homolog of human ATP13A2 (PARK9)
Ybe 1319	71	700972	701043	+	Yeast scChrXVI	2508	sense ORF	YPR080W	Translational elongation factor EF-1 alpha. also encoded by TEF2. functions in the binding reaction of aminoacyl-tRNA (AA-tRNA) to ribosomes. may also have a role in tRNA re-export from the nucleus
Ybe 342	74	1434051	1434125	-	Yeast scChrIV	2496	sense ORF	YDR490C	Serine/threonine protein kinase involved in sphingolipid-mediated signaling pathway that controls endocytosis. activates Ypk1p and Ykr2p
Ybe 770	76	67229	67305	-	Yeast scChrXI	2477	sense ORF	YKL201C	Putative positive regulator of mannosylphosphate transferase (Mnn6p)
Ybe 1140	456	783876	784332	-	Yeast scChrXIV	2473	antisense telomere	TEL14R	Telomeric region on the right arm of Chromosome XIV
Ybe 512	57	136945	137002	-	Yeast scChrVII	2448	antisense ORF	YGL195W	Positive regulator of the Gcn2p kinase activity
Ybe 1010	69	696250	696319	-	Yeast scChrXIII	2357	antisense ORF	YMR214W	One of several homologs of bacterial chaperone DnaJ
Ybe 930	58	611036	611094	+	Yeast scChrXII	2350	sense ORF	YLR234W	DNA Topoisomerase III
Ybe 1049	72	912400	912472	+	Yeast scChrXIII	2275
Ybe 224	121	511145	511266	+	Yeast scChrIV	2260	antisense ORF	YDR034C	Transcriptional activator involved in regulation of genes of the lysine biosynthesis pathway. requires 2-aminoadipate semialdehyde as co-inducer
Ybe 653	65	450538	450603	-	Yeast scChrVIII	2223	antisense ORF	YHR172W	Component of the microtubule-nucleating Tub4p (gamma-tubulin) complex. interacts with Spc110p at the spindle pole body (SPB) inner plaque and with Spc72p at the SPB outer plaque
Ybe 810	116	5650	5766	+	Yeast scChrXII	2167	sense ORF	YLL066W-B	Putative protein of unknown function. overexpression causes a cell cycle delay or arrest
Ybe 101	41	83184	83225	+	Yeast scChrII	2138	antisense ORF	YBL076C	Cytoplasmic isoleucine-tRNA synthetase
Ybe 425	64	474511	474575	+	Yeast scChrV	2054	antisense ORF	YER153C	Mitochondrial translational activator specific for the COX3 mRNA
Ybe 642	74	383218	383292	-	Yeast scChrVIII	2035
Ybe 694	127	293115	293242	-	Yeast scChrX	2011	sense ORF	YJL078C	Protein of unknown function
Ybe 1032	61	468058	468119	+	Yeast scChrXIII	1997	sense ORF	YMR100W	MYND domain-containing protein required for ubiquitination and turnover of Rpn4p. interacts with Ubr2p (E3) and indirectly with Rad6p (E2). short-lived protein degraded in a Ubr2p/Rad6p dependent manner. similar to the A. nidulans samB gene
Ybe 1001	58	598520	598578	-	Yeast scChrXIII	1956	sense ORF	YMR168C	Essential kinetochore protein
Ybe 1087	79	174643	174722	+	Yeast scChrXIV	1943
Ybe 223	63	504863	504926	+	Yeast scChrIV	1893
Ybe 1305	152	681509	681661	-	Yeast scChrXVI	1857	antisense ORF	YPR066W	Protein that acts together with Ula1p to activate Rub1p before its conjugation to proteins (neddylation)
Ybe 1272	67	463376	463443	-	Yeast scChrXVI	1851	sense ORF	YPL049C	MAP kinase-responsive inhibitor of the Ste12p transcription factor
Ybe 166	388	0	388	+	Yeast scChrIII	1769	antisense telomeric_repeat	TEL03L-TR	Terminal stretch of telomeric repeats on the left arm of Chromosome III
Ybe 592	68	928950	929018	-	Yeast scChrVII	1767	antisense ORF	YGR217W	Voltage-gated high-affinity calcium channel involved in calcium influx in response to some environmental stresses as well as exposure to mating pheromones. interacts and co-localizes with Mid1p
Ybe 1036	65	493792	493857	+	Yeast scChrXIII	1737	antisense ORF	YMR111C	Protein of unknown function. green fluorescent protein (GFP)-fusion protein localizes to the nucleus. YMR111C is not an essential gene
Ybe 1332	109	877135	877244	+	Yeast scChrXVI	1677	antisense ORF	YPR167C	3'-phosphoadenylsulfate reductase
Ybe 516	54	195337	195391	+	Yeast scChrVII	1637	antisense ORF	YGL163C	DNA-dependent ATPase
Ybe 1055	125	1180	1305	+	Yeast scChrXIV	1600	sense ORF	YNL339W-B	Identified by gene-trapping
Ybe 225	88	625795	625883	+	Yeast scChrIV	1517	antisense ORF	YDR090C	Putative protein of unknown function
Ybe 1242	177	1053	1230	+	Yeast scChrXVI	1510	sense ORF	YPL283W-B	Identified by gene-trapping
Ybe 407	85	297529	297614	+	Yeast scChrV	1503	sense ORF	YER069W	Protein that is processed in the mitochondrion to yield acetylglutamate kinase and N-acetyl-gamma-glutamyl-phosphate reductase
Ybe 459	128	506	634	+	Yeast scChrVI	1495	sense ORF	YFL068W	Putative protein of unknown function
Ybe 416	51	159883	159934	-	Yeast scChrV	1492	antisense ORF	YER004W	Protein of unknown function
Ybe 960	178	1237	1415	+	Yeast scChrXIII	1492	sense ORF	YML133W-B	Dubious open reading frame unlikely to encode a protein
Ybe 801	184	1241	1425	+	Yeast scChrXII	1470	sense ORF	YLL067W-A	Dubious open reading frame unlikely to encode a protein
Ybe 605	107	1221	1328	+	Yeast scChrVIII	1453	sense ORF	YHL050W-A	Dubious open reading frame unlikely to encode a protein
Ybe 815	123	6895	7018	+	Yeast scChrXII	1444	sense ORF	YLL066W-A	Dubious open reading frame unlikely to encode a protein
Ybe 665	320	556676	556996	-	Yeast scChrVIII	1380	antisense telomere	TEL08R	Telomeric region on the right arm of Chromosome VIII
Ybe 178	76	226706	226782	-	Yeast scChrIII	1367	antisense ORF	YCR061W	Protein of unknown function. green fluorescent protein (GFP)-fusion protein localizes to the cytoplasm in a punctate pattern. induced by treatment with 8-methoxypsoralen and UVA irradiation
Ybe 651	85	470546	470631	+	Yeast scChrVIII	1365	sense ORF	YHR182W	Putative protein of unknown function. green fluorescent protein (GFP)-fusion protein localizes to the cell periphery and cytoplasm
Ybe 1115	107	684781	684888	-	Yeast scChrXIV	1362	sense ORF	YNR031C	MAP kinase kinase kinase of the HOG1 mitogen-activated signaling pathway. interacts with Ssk1p
Ybe 422	86	299190	299276	-	Yeast scChrV	1305	antisense ORF	YER070W	Major isoform of the large subunit of ribonucleotide-diphosphate reductase. the RNR complex catalyzes rate-limiting step in dNTP synthesis
Ybe 598	63	1089718	1089781	-	Yeast scChrVII	1293	antisense telomere	TEL07R	Telomeric region on the right arm of Chromosome VII. composed of an X element core sequence
Ybe 923	113	1077006	1077119	-	Yeast scChrXII	1292	antisense telomere	TEL12R	Telomeric region on the right arm of Chromosome XII
Ybe 671	60	561158	561218	-	Yeast scChrVIII	1290	antisense telomere	TEL08R	Telomeric region on the right arm of Chromosome VIII
Ybe 917	59	1070350	1070409	-	Yeast scChrXII	1284	antisense telomere	TEL12R	Telomeric region on the right arm of Chromosome XII
Ybe 898	119	914540	914659	-	Yeast scChrXII	1283	sense ORF	YLR397C	ATPase of the CDC48/PAS1/SEC18 (AAA) family
Ybe 709	83	538916	538999	-	Yeast scChrX	1275	antisense ORF	YJR055W	Protein of unknown function
Ybe 741	126	27147	27273	+	Yeast scChrXI	1268	antisense ORF	YKL215C	5-oxoprolinase. enzyme is ATP-dependent and functions as a dimer. similar to mouse Oplah gene. green fluorescent protein (GFP)-fusion protein localizes to the cytoplasm
Ybe 1230	133	1089906	1090039	-	Yeast scChrXV	1259	antisense telomere	TEL15R	Telomeric region on the right arm of Chromosome XV
Ybe 1331	93	946814	946907	-	Yeast scChrXVI	1258	antisense telomere	TEL16R	Telomeric region on the right arm of Chromosome XVI
Ybe 453	64	575634	575698	-	Yeast scChrV	1254	antisense telomere	TEL05R	Telomeric region on the right arm of Chromosome V. composed of an X element core sequence
Ybe 492	88	250562	250650	+	Yeast scChrVI	1248	antisense ORF	YFR051C	Delta subunit of the coatomer complex (COPI)
Ybe 417	86	263003	263089	-	Yeast scChrV	1237	sense ORF	YER054C	Putative regulatory subunit of the protein phosphatase Glc7p
Ybe 261	68	1194743	1194811	+	Yeast scChrIV	1228	sense ORF	YDR360W	Dubious open reading frame unlikely to encode a protein
Ybe 370	162	1530742	1530904	-	Yeast scChrIV	1222	antisense telomere	TEL04R	Telomeric region on the right arm of Chromosome IV. composed of an X element core sequence
Ybe 265	56	287260	287316	-	Yeast scChrIV	1186	antisense ORF	YDL095W	Protein O-mannosyltransferase
Ybe 1255	35	268398	268433	-	Yeast scChrXVI	1171	antisense ORF	YPL150W	Putative protein kinase of unknown cellular role
Ybe 357	475	1524988	1525463	-	Yeast scChrIV	1170	antisense X_element_core_sequence	TEL04R-XC	Telomeric X element Core sequence on the right arm of Chromosome IV
Ybe 894	79	876071	876150	-	Yeast scChrXII	1167	sense ORF	YLR378C	Essential subunit of Sec61 complex (Sec61p
Ybe 626	92	177751	177843	+	Yeast scChrVIII	1167	antisense ORF	YHR034C	Protein of unresolved function. may function in protein folding and/or rRNA processing
Ybe 312	82	1021096	1021178	-	Yeast scChrIV	1151	antisense ORF	YDR280W	Exosome non-catalytic core component. involved in 3'-5' RNA processing and degradation in both the nucleus and the cytoplasm. has similarity to E. coli RNase PH and to human hRrp45p (PM/SCL-75
Ybe 565	62	560515	560577	-	Yeast scChrVII	1116
Ybe 864	48	554179	554227	-	Yeast scChrXII	1084
Ybe 352	92	247305	247397	+	Yeast scChrIX	1067
Ybe 130	91	456000	456091	-	Yeast scChrII	1049	antisense ORF	YBR108W	Protein interacting with Rvs167p. null mutant is viable and displays elevated frequency of mitochondrial genome loss
Ybe 737	81	664401	664482	+	Yeast scChrX	1040	antisense ORF	YJR129C	Putative protein of unknown function. predicted S-adenosylmethionine-dependent methyltransferase of the seven beta-strand family. green fluorescent protein (GFP)-fusion protein localizes to the cytoplasm
Ybe 190	119	180394	180513	+	Yeast scChrIII	1034	sense ORF	YCR032W	PProtein homologous to human Chediak-Higashi syndrome and murine Beige proteins
Ybe 462	74	56766	56840	-	Yeast scChrVI	1028	antisense ORF	YFL037W	Beta-tubulin. associates with alpha-tubulin (Tub1p and Tub3p) to form tubulin dimer
Ybe 940	61	829698	829759	+	Yeast scChrXII	1014	antisense ORF	YLR351C	Nit protein
Ybe 685	64	87137	87201	-	Yeast scChrX	1012	antisense ORF	YJL181W	Putative protein of unknown function. expression is cell-cycle regulated as shown by microarray analysis
Ybe 1120	53	699535	699588	-	Yeast scChrXIV	1010
Ybe 200	405	0	405	+	Yeast scChrIV	991	undirected ARS	ARS400	Autonomously Replicating Sequence
Ybe 1211	53	836838	836891	+	Yeast scChrXV	978
Ybe 766	61	625790	625851	+	Yeast scChrXI	970
Ybe 343	32	234859	234891	+	Yeast scChrIX	954	antisense ORF	YIL068C	Essential 88kDa subunit of the exocyst complex
Ybe 288	84	600614	600698	-	Yeast scChrIV	949
Ybe 372	95	375756	375851	-	Yeast scChrIX	946	antisense ORF	YIR010W	Essential component of the MIND kinetochore complex (Mtw1p Including Nnf1p-Nsl1p-Dsn1p) which joins kinetochore subunits contacting DNA to those contacting microtubules. important for chromosome segregation
Ybe 106	53	339797	339850	-	Yeast scChrII	934	sense ORF	YBR053C	Putative protein of unknown function. induced by cell wall perturbation
Ybe 461	185	4654	4839	+	Yeast scChrVI	932	antisense Y'_element	TEL06L-YP	Telomeric short Y' element on the left arm of Chromosome VI
Ybe 929	50	610979	611029	+	Yeast scChrXII	920	sense ORF	YLR234W	DNA Topoisomerase III
Ybe 488	79	228440	228519	-	Yeast scChrVI	904	sense ORF	YFR037C	Component of the RSC chromatin remodeling complex. essential for viability and mitotic growth. homolog of SWI/SNF subunit Swi3p
Ybe 885	71	824223	824294	-	Yeast scChrXII	894	sense ORF	YLR347C	Karyopherin beta
Ybe 587	84	906163	906247	-	Yeast scChrVII	891	antisense ORF	YGR204W	Cytoplasmic trifunctional enzyme C1-tetrahydrofolate synthase
Ybe 778	107	203869	203976	-	Yeast scChrXI	871	antisense ORF	YKL127W	Phosphoglucomutase
Ybe 449	126	473609	473735	-	Yeast scChrV	858	antisense ORF	YER152W-A	Dubious ORF unlikely to encode a functional protein
Ybe 1129	87	675769	675856	+	Yeast scChrXIV	825	sense ORF	YNR027W	Putative pyridoxal kinase
Ybe 914	368	1064826	1065194	-	Yeast scChrXII	815	antisense telomere	TEL12R	Telomeric region on the right arm of Chromosome XII
Ybe 524	74	245633	245707	+	Yeast scChrVII	812
Ybe 66	33	43714	43747	-	Yeast scChrI	812	sense ORF	YAL054C	Acetyl-coA synthetase isoform which
Ybe 320	66	177581	177647	+	Yeast scChrIX	800	sense ORF	YIL100W	Dubious open reading frame unlikely to encode a protein
Ybe 161	397	778662	779059	-	Yeast scChrII	791	sense ORF	YBR288C	Mu3-like subunit of the clathrin associated protein complex (AP-3). functions in transport of alkaline phosphatase to the vacuole via the alternate pathway
Ybe 300	60	998082	998142	-	Yeast scChrIV	785	sense ORF	YDR264C	Palmitoyl transferase involved in protein palmitoylation. acts as a negative regulator of pheromone response pathway. required for endocytosis of pheromone receptors. involved in cell shape control. contains ankyrin repeats
Ybe 374	88	411010	411098	-	Yeast scChrIX	782	antisense ORF	YIR029W	Allantoicase
Ybe 186	76	74335	74411	+	Yeast scChrIII	773
Ybe 109	89	117120	117209	+	Yeast scChrII	767
Ybe 135	75	475087	475162	-	Yeast scChrII	758	sense ORF	YBR117C	Transketolase
Ybe 948	60	982108	982168	+	Yeast scChrXII	753
Ybe 740	211	0	211	+	Yeast scChrXI	753	antisense telomeric_repeat	TEL11L-TR	Terminal stretch of telomeric repeats on the left arm of Chromosome XI
Ybe 809	251	123318	123569	-	Yeast scChrXII	741	sense ORF	YLL013C	Protein of the mitochondrial outer surface
Ybe 966	42	96955	96997	-	Yeast scChrXIII	729	sense ORF	YML086C	D-Arabinono-1
Ybe 577	68	806761	806829	-	Yeast scChrVII	728	sense ORF	YGR159C	Nucleolar protein that binds nuclear localization sequences
Ybe 114	79	213812	213891	+	Yeast scChrII	718	antisense ORF	YBL007C	Cytoskeletal protein binding protein required for assembly of the cortical actin cytoskeleton. interacts with proteins regulating actin dynamics and proteins required for endocytosis. found in the nucleus and cell cortex. has 3 SH3 domains
Ybe 158	71	743860	743931	-	Yeast scChrII	691	sense ORF	YBR270C	Subunit of TORC2
Ybe 1005	74	652981	653055	-	Yeast scChrXIII	674	sense ORF	YMR194C-A	Dubious open reading frame unlikely to encode a functional protein
Ybe 421	69	417595	417664	+	Yeast scChrV	671	sense ORF	YER129W	Upstream serine/threonine kinase for the SNF1 complex. partially redundant with Elm1p and Tos3p. members of this family have functional orthology with LKB1
Ybe 182	86	283878	283964	-	Yeast scChrIII	664	antisense ORF	YCR093W	Component of the CCR4-NOT complex
Ybe 603	60	39448	39508	-	Yeast scChrVIII	662	antisense ORF	YHL030W-A	Dubious open reading frame unlikely to encode a protein
Ybe 1181	60	243306	243366	+	Yeast scChrXV	658
Ybe 858	158	341248	341406	+	Yeast scChrXII	653	sense ORF	YLR099W-A	Putative protein of unknown function
Ybe 99	97	162018	162115	-	Yeast scChrII	638	antisense ORF	YBL031W	Mitotic spindle protein that interacts with components of the Dam1 (DASH) complex
Ybe 872	64	727186	727250	-	Yeast scChrXII	629	antisense ORF	YLR299W	Gamma-glutamyltranspeptidase
Ybe 934	58	669784	669842	+	Yeast scChrXII	624
Ybe 366	115	292549	292664	+	Yeast scChrIX	621	sense ORF	YIL031W	Peptidase that deconjugates Smt3/SUMO-1 peptides from proteins
Ybe 104	59	219862	219921	-	Yeast scChrII	620	antisense ORF	YBL005W	Transcriptional activator of the pleiotropic drug resistance network
Ybe 680	122	86094	86216	-	Yeast scChrX	618	antisense ORF	YJL181W	Putative protein of unknown function. expression is cell-cycle regulated as shown by microarray analysis
Ybe 528	54	322175	322229	-	Yeast scChrVII	612	antisense ORF	YGL097W	Nucleotide exchange factor for Gsp1p
Ybe 164	75	813102	813177	-	Yeast scChrII	609	antisense telomere	TEL02R	Telomeric region on the right arm of Chromosome II. composed of an X element core sequence
Ybe 635	93	367243	367336	-	Yeast scChrVIII	600	sense ORF	YHR131C	Putative protein of unknown function. green fluorescent protein (GFP)-fusion protein localizes to the cytoplasm. overexpression causes a cell cycle delay or arrest
Ybe 303	115	0	115	+	Yeast scChrIX	598	antisense telomeric_repeat	TEL09L-TR	Terminal stretch of telomeric repeats on the left arm of Chromosome IX
Ybe 895	69	459833	459902	+	Yeast scChrXII	591	antisense rRNA	NTS1-2	Non-transcribed region of the rDNA repeat located between the 3' ETS and RDN5
Ybe 175	150	212598	212748	-	Yeast scChrIII	590	antisense ORF	YCR048W	Acyl-CoA:sterol acyltransferase
Ybe 760	61	506939	507000	+	Yeast scChrXI	583	sense ORF	YKR034W	Negative regulator of genes in multiple nitrogen degradation pathways. expression is regulated by nitrogen levels and by Gln3p. member of the GATA-binding family
Ybe 822	76	322462	322538	-	Yeast scChrXII	576	antisense ORF	YLR091W	Protein of unknown function
Ybe 333	51	1394333	1394384	-	Yeast scChrIV	575	sense ORF	YDR465C	Arginine N5 methyltransferase. methylates ribosomal protein Rpl12 (L12) on Arg67
Ybe 1142	184	0	184	+	Yeast scChrXV	574	antisense telomeric_repeat	TEL15L-TR	Terminal stretch of telomeric repeats on the left arm of Chromosome XV
Ybe 641	78	353909	353987	+	Yeast scChrVIII	568	sense ORF	YHR122W	Protein of unknown function required for establishment of sister chromatid cohesion. synthetically lethal with RFC5
Ybe 711	166	304614	304780	+	Yeast scChrX	566	sense ORF	YJL073W	DnaJ-like chaperone required for nuclear membrane fusion during mating
Ybe 963	75	5895	5970	+	Yeast scChrXIII	561	antisense telomere	TEL13L	Telomeric region on the left arm of Chromosome XIII
Ybe 1216	109	908632	908741	+	Yeast scChrXV	559
Ybe 121	64	413518	413582	-	Yeast scChrII	558	antisense ORF	YBR084W	Mitochondrial C1-tetrahydrofolate synthase
Ybe 201	177	459	636	+	Yeast scChrIV	558	undirected ARS	ARS400	Autonomously Replicating Sequence
Ybe 1170	76	410832	410908	-	Yeast scChrXV	552	antisense ORF	YOR043W	Protein required
Ybe 543	48	549899	549947	+	Yeast scChrVII	549	sense ORF	YGR032W	Catalytic subunit of 1
Ybe 116	72	246802	246874	+	Yeast scChrII	543
Ybe 532	81	413133	413214	-	Yeast scChrVII	541
Ybe 956	76	18091	18167	-	Yeast scChrXIII	533	antisense ORF	YML127W	Component of the RSC chromatin remodeling complex. DNA-binding protein involved in the synthesis of rRNA and in transcriptional repression and activation of genes regulated by the Target of Rapamycin (TOR) pathway
Ybe 776	61	184290	184351	-	Yeast scChrXI	530	antisense ORF	YKL139W	Catalytic (alpha) subunit of C-terminal domain kinase I (CTDK-I)
Ybe 1291	77	598232	598309	-	Yeast scChrXVI	528	antisense ORF	YPR019W	Essential helicase component of heterohexameric MCM2-7 complexes which bind pre-replication complexes on DNA and melt the DNA prior to replication. accumulates in the nucleus in G1. homolog of S. pombe Cdc21p
Ybe 759	143	463966	464109	+	Yeast scChrXI	528	sense ORF	YKR013W	Protein of unknown function
Ybe 153	84	650946	651030	-	Yeast scChrII	527	antisense ORF	YBR213W	Bifunctional dehydrogenase and ferrochelatase
Ybe 299	79	965636	965715	-	Yeast scChrIV	525	antisense ORF	YDR254W	Outer kinetochore protein required for chromosome stability. involved in new kinetochore assembly and sister chromatid cohesion. peripheral component of the Ctf19 kinetochore subcomplex that interacts with Ctf19p
Ybe 447	43	456664	456707	-	Yeast scChrV	520	antisense ORF	YER143W	DNA damage-inducible v-SNARE binding protein
Ybe 817	182	11183	11365	+	Yeast scChrXII	519	antisense Y'_element	TEL12L-YP2	More centromere-proximal of two short Y' elements in the left telomere of Chromosome XII. contains an ARS consensus sequence
Ybe 400	87	117975	118062	+	Yeast scChrV	518	antisense ncRNA	RPR1	RNA component of nuclear RNase P
Ybe 1069	134	186226	186360	-	Yeast scChrXIV	512	antisense ORF	YNL246W	NAP family histone chaperone. binds to histones and Rtt109p
Ybe 529	67	323439	323506	+	Yeast scChrVII	510
Ybe 1274	74	361183	361257	+	Yeast scChrXVI	509	sense ORF	YPL101W	Subunit of Elongator complex
Ybe 72	53	131779	131832	-	Yeast scChrI	507	antisense ORF	YAL012W	Cystathionine gamma-lyase
Ybe 243	61	93382	93443	-	Yeast scChrIV	505	sense ORF	YDL205C	Porphobilinogen deaminase
Ybe 1208	136	822862	822998	-	Yeast scChrXV	504	sense ORF	YOR267C	Protein kinase implicated in activation of the plasma membrane H(+)-ATPase Pma1p in response to glucose metabolism. plays a role in ion homeostasis
Ybe 630	78	185419	185497	+	Yeast scChrVIII	498	antisense ORF	YHR039C	Protein of unknown function
Ybe 1107	41	349360	349401	+	Yeast scChrXIV	487	sense ORF	YNL150W	Dubious open reading frame unlikely to encode a protein
Ybe 1121	75	540032	540107	+	Yeast scChrXIV	478	antisense ORF	YNL047C	Phosphoinositide PI4
Ybe 100	73	163960	164033	-	Yeast scChrII	477	sense ORF	YBL030C	Major ADP/ATP carrier of the mitochondrial inner membrane
Ybe 1058	313	6607	6920	+	Yeast scChrXIV	467	sense ORF	YNL338W	Dubious open reading frame unlikely to encode a protein
Ybe 1324	267	942565	942832	-	Yeast scChrXVI	465	undirected ARS	ARS1632	Putative replication origin
Ybe 325	75	198559	198634	+	Yeast scChrIX	451	antisense ORF	YIL088C	Putative transporter
Ybe 330	73	1360115	1360188	-	Yeast scChrIV	447	antisense ORF	YDR450W	Protein component of the small (40S) ribosomal subunit. nearly identical to Rps18Bp and has similarity to E. coli S13 and rat S18 ribosomal proteins
Ybe 574	87	801662	801749	-	Yeast scChrVII	443	antisense ORF	YGR156W	Essential protein that is a component of CPF (cleavage and polyadenylation factor). involved in 3' end formation of snoRNA and mRNA. interacts directly with Pta1p. has similarity to mammalian Cleavage-Stimulation Factor CstF-64
Ybe 1249	70	40011	40081	+	Yeast scChrXVI	442	sense ORF	YPL266W	Essential 18S rRNA dimethylase (dimethyladenosine transferase)
Ybe 1109	85	663543	663628	-	Yeast scChrXIV	432	antisense ORF	YNR017W	Essential component of the Translocase of the Inner Mitochondrial membrane (TIM23 complex). involved in protein import into mitochondrial matrix and inner membrane. with Tim17p
Ybe 880	485	454214	454699	+	Yeast scChrXII	429	sense ORF	YLR154W-B	Dubious open reading frame unlikely to encode a protein. encoded within the the 25S rRNA gene on the opposite strand
Ybe 1256	32	310228	310260	-	Yeast scChrXVI	424	antisense ORF	YPL126W	U3 snoRNP protein
Ybe 652	50	481582	481632	+	Yeast scChrVIII	421	sense ORF	YHR187W	Subunit of Elongator complex
Ybe 844	93	469719	469812	-	Yeast scChrXII	420	sense ORF	YLR155C	Cell-wall L-asparaginase II involved in asparagine catabolism. expression induced during nitrogen starvation. ORF contains a short non-coding RNA that enhances expression of full-length gene. reference strain S288C has four copies of ASP3
Ybe 87	941	1494	2435	-	Yeast scChrII	414	sense ORF	YBL113C	Helicase-like protein encoded within the telomeric Y' element
Ybe 369	91	368646	368737	-	Yeast scChrIX	413	sense ORF	YIR006C	Part of actin cytoskeleton-regulatory complex Pan1p-Sla1p-End3p
Ybe 1067	75	41883	41958	+	Yeast scChrXIV	412	sense ORF	YNL317W	Integral subunit of the pre-mRNA cleavage and polyadenylation factor (CPF) complex. plays an essential role in mRNA 3'-end formation by bridging different processing factors and thereby promoting the assembly of the processing complex
Ybe 1082	67	417579	417646	-	Yeast scChrXIV	411
Ybe 974	78	152682	152760	+	Yeast scChrXIII	411	sense ORF	YML060W	Mitochondrial glycosylase/lyase that specifically excises 7
Ybe 1192	79	502296	502375	+	Yeast scChrXV	409	antisense ORF	YOR093C	Putative protein of unknown function. deletion causes sensitivity to unfolded protein response-inducing agents
Ybe 455	139	4685	4824	-	Yeast scChrVI	408	sense telomeric_repeat	TEL06L-TR	Internal stretch of telomeric repeats on the left arm of Chromosome VI
Ybe 673	98	0	98	+	Yeast scChrX	408	antisense telomeric_repeat	TEL10L-TR	Terminal stretch of telomeric repeats on the left arm of Chromosome X
Ybe 85	91	1071	1162	+	Yeast scChrII	406	sense ORF	YBL113W-A	Dubious open reading frame unlikely to encode a protein. identified by gene-trapping
Ybe 1133	309	784020	784329	+	Yeast scChrXIV	405	sense telomere	TEL14R	Telomeric region on the right arm of Chromosome XIV
Ybe 466	79	90647	90726	-	Yeast scChrVI	405
Ybe 851	67	482947	483014	-	Yeast scChrXII	404	sense ORF	YLR158C	Cell-wall L-asparaginase II involved in asparagine catabolism. expression induced during nitrogen starvation. ORF contains a short non-coding RNA that enhances expression of full-length gene. reference strain S288C has four copies of ASP3
Ybe 344	60	268136	268196	-	Yeast scChrIX	403
Ybe 935	45	702817	702862	+	Yeast scChrXII	401	antisense ORF	YLR278C	Zinc-cluster protein. GFP-fusion protein localizes to the nucleus. mutant shows moderate growth defect on caffeine. has a prion-domain like fragment that increases frequency of [URE3]. YLR278C is not an essential gene
Ybe 845	120	254505	254625	+	Yeast scChrXII	398	sense ORF	YLR056W	C-5 sterol desaturase
Ybe 1246	42	24395	24437	+	Yeast scChrXVI	396	sense ORF	YPL274W	High-affinity S-adenosylmethionine permease
Ybe 847	72	473364	473436	-	Yeast scChrXII	395	sense ORF	YLR157C	Cell-wall L-asparaginase II involved in asparagine catabolism. expression induced during nitrogen starvation. ORF contains a short non-coding RNA that enhances expression of full-length gene. reference strain S288C has four copies of ASP3
Ybe 855	96	486603	486699	-	Yeast scChrXII	393	sense ORF	YLR160C	Cell-wall L-asparaginase II involved in asparagine catabolism. expression induced during nitrogen starvation. ORF contains a short non-coding RNA that enhances expression of full-length gene. reference strain S288C has four copies of ASP3
Ybe 954	105	0	105	+	Yeast scChrXIII	390	antisense telomeric_repeat	TEL13L-TR1	Terminal stretch of telomeric repeats on the left arm of Chromosome XIII
Ybe 805	87	66368	66455	-	Yeast scChrXII	389	sense ORF	YLL038C	Protein of unknown function
Ybe 804	75	65750	65825	-	Yeast scChrXII	386	sense ORF	YLL038C	Protein of unknown function
Ybe 660	84	496048	496132	-	Yeast scChrVIII	384	antisense ORF	YHR197W	Essential component of the Rix1 complex (Rix1p
Ybe 600	81	0	81	+	Yeast scChrVIII	383	antisense telomeric_repeat	TEL08L-TR	Terminal stretch of telomeric repeats on the left arm of Chromosome VIII
Ybe 260	79	265058	265137	-	Yeast scChrIV	381
Ybe 1293	66	612109	612175	-	Yeast scChrXVI	380	antisense ORF	YPR024W	Catalytic subunit of the mitochondrial inner membrane i-AAA protease complex
Ybe 1110	119	367504	367623	+	Yeast scChrXIV	380	sense ORF	YNL138W	CAP (cyclase-associated protein) subunit of adenylyl cyclase complex. N-terminus binds adenylyl cyclase and facilitates activation by RAS. C-terminus binds ADP-actin monomers
Ybe 282	73	367568	367641	-	Yeast scChrIV	377	sense ORF	YDL048C	Protein containing a Kruppel-type zinc-finger domain. has similarity to Stp1p
Ybe 657	69	484399	484468	-	Yeast scChrVIII	376	antisense ORF	YHR189W	One of two (see also PTH2) mitochondrially-localized peptidyl-tRNA hydrolases. dispensable for respiratory growth on rich medium
Ybe 1194	76	548193	548269	+	Yeast scChrXV	373	sense ORF	YOR118W	Protein of unknown function. green fluorescent protein (GFP)-fusion protein localizes to the cytoplasm. null mutation suppresses cdc13-1 temperature sensitivity
Ybe 378	116	375871	375987	+	Yeast scChrIX	371	sense ORF	YIR010W	Essential component of the MIND kinetochore complex (Mtw1p Including Nnf1p-Nsl1p-Dsn1p) which joins kinetochore subunits contacting DNA to those contacting microtubules. important for chromosome segregation
Ybe 235	89	35017	35106	-	Yeast scChrIV	371	sense ORF	YDL234C	GTPase-activating protein for yeast Rab family members including: Ypt7p (most effective)
Ybe 379	103	382360	382463	+	Yeast scChrIX	369	sense ORF	YIR015W	Subunit of nuclear RNase P
Ybe 1171	102	414665	414767	-	Yeast scChrXV	368	sense ORF	YOR046C	Cytoplasmic ATP-dependent RNA helicase of the DEAD-box family involved in mRNA export from the nucleus. involved in translation termination
Ybe 675	170	1239	1409	+	Yeast scChrX	367	sense ORF	YJL225W-A	Dubious open reading frame unlikely to encode a protein
Ybe 404	77	296446	296523	+	Yeast scChrV	364	sense ORF	YER069W	Protein that is processed in the mitochondrion to yield acetylglutamate kinase and N-acetyl-gamma-glutamyl-phosphate reductase
Ybe 931	48	642491	642539	+	Yeast scChrXII	361
Ybe 950	38	1036553	1036591	+	Yeast scChrXII	359	sense ORF	YLR451W	Zinc-finger transcription factor that regulates genes involved in branched chain amino acid biosynthesis and ammonia assimilation. positively regulated by alpha-isopropylmalate
Ybe 949	58	1015600	1015658	+	Yeast scChrXII	359	antisense ORF	YLR440C	Component of the Dsl1p tethering complex that interacts with ER SNAREs Sec20p and Use1p. proposed to be involved in protein secretion. localizes to the ER and nuclear envelope
Ybe 1175	74	508513	508587	-	Yeast scChrXV	358	sense ORF	YOR098C	Nuclear pore complex (NPC) subunit
Ybe 306	27	33406	33433	-	Yeast scChrIX	356
Ybe 1302	101	647383	647484	+	Yeast scChrXVI	353	sense ORF	YPR040W	Protein that interacts physically and genetically with Tap42p
Ybe 632	70	353784	353854	-	Yeast scChrVIII	353	antisense ORF	YHR122W	Protein of unknown function required for establishment of sister chromatid cohesion. synthetically lethal with RFC5
Ybe 211	63	134923	134986	+	Yeast scChrIV	352
Ybe 91	74	73776	73850	+	Yeast scChrII	352	antisense ORF	YBL080C	Subunit of the trimeric GatFAB AmidoTransferase(AdT) complex. involved in the formation of Q-tRNAQ. mutation is functionally complemented by the bacterial GatB ortholog
Ybe 305	63	1299	1362	+	Yeast scChrIX	349	sense ORF	YIL177W-A	Dubious open reading frame unlikely to encode a protein
Ybe 1191	74	476638	476712	+	Yeast scChrXV	348	sense ORF	YOR080W	Origin-binding F-box protein that forms an SCF ubiquitin ligase complex with Skp1p and Cdc53p. plays a role in DNA replication
Ybe 1207	155	777134	777289	+	Yeast scChrXV	345	sense ORF	YOR233W	Serine/threonine protein kinase that inhibits the mitotic exit network (MEN) when the spindle position checkpoint is activated. localized asymmetrically to mother cell cortex
Ybe 313	63	1055777	1055840	-	Yeast scChrIV	343	antisense ORF	YDR296W	Protein involved in homologous recombination in mitochondria. required for recombination-dependent mtDNA partitioning. involved in stimulation of mitochondrial DNA replication in response to oxidative stress
Ybe 634	99	208740	208839	+	Yeast scChrVIII	342	sense ORF	YHR050W	Divalent metal ion transporter involved in manganese homeostasis. has broad specificity for di-valent and tri-valent metals. post-translationally regulated by levels of metal ions. member of the Nramp family of metal transport proteins
Ybe 938	65	803926	803991	+	Yeast scChrXII	334	antisense ORF	YLR337C	Proline-rich actin-associated protein involved in cytoskeletal organization and cytokinesis. related to mammalian Wiskott-Aldrich syndrome protein (WASP)-interacting protein (WIP)
Ybe 830	77	117273	117350	+	Yeast scChrXII	333	sense ORF	YLL015W	ABC type transmembrane transporter of MRP/CFTR family
Ybe 522	69	277304	277373	-	Yeast scChrVII	332
Ybe 1231	60	1091228	1091288	-	Yeast scChrXV	331	antisense telomere	TEL15R	Telomeric region on the right arm of Chromosome XV
Ybe 483	77	185987	186064	-	Yeast scChrVI	328	antisense ORF	YFR019W	1-phosphatidylinositol-3-phosphate 5-kinase. vacuolar membrane kinase that generates phosphatidylinositol (3
Ybe 699	122	400217	400339	-	Yeast scChrX	325	sense ORF	YJL020C	Protein possibly involved in assembly of actin patches. interacts with an actin assembly factor Las17p and with the SH3 domains of Type I myosins Myo3p and Myo5p. localized predominantly to cortical actin patches
Ybe 397	126	81519	81645	+	Yeast scChrV	324	antisense ORF	YEL037C	Protein with ubiquitin-like N terminus
Ybe 80	181	114259	114440	+	Yeast scChrI	320	sense ORF	YAL019W-A	Dubious open reading frame unlikely to encode a protein
Ybe 962	98	5525	5623	+	Yeast scChrXIII	320	antisense Y'_element	TEL13L-YP	Telomeric short Y' element on the left arm of Chromosome XIII. contains an ARS consensus sequence
Ybe 411	56	322489	322545	+	Yeast scChrV	317	sense ncRNA	SRG1	Non-protein-coding RNA that regulates the transcription of SER3. expression of SRG1 RNA represses expression of its neighboring gene SER3 via a transcription-interference mechanism
Ybe 93	57	74152	74209	+	Yeast scChrII	316	antisense ORF	YBL080C	Subunit of the trimeric GatFAB AmidoTransferase(AdT) complex. involved in the formation of Q-tRNAQ. mutation is functionally complemented by the bacterial GatB ortholog
Ybe 458	57	55168	55225	-	Yeast scChrVI	314
Ybe 944	112	869265	869377	+	Yeast scChrXII	312	antisense ORF	YLR373C	Glycosylated integral membrane protein localized to the plasma membrane. plays a role in fructose-1
Ybe 418	59	293986	294045	-	Yeast scChrV	312	antisense ORF	YER068W	Subunit of the CCR4-NOT complex
Ybe 631	108	190919	191027	+	Yeast scChrVIII	311	sense ORF	YHR042W	NADP-cytochrome P450 reductase. involved in ergosterol biosynthesis. associated and coordinately regulated with Erg11p
Ybe 63	41	7558	7599	-	Yeast scChrI	307	sense ORF	YAL067C	Putative permease
Ybe 912	47	1028450	1028497	-	Yeast scChrXII	306
Ybe 756	43	359899	359942	+	Yeast scChrXI	305
Ybe 666	81	513709	513790	+	Yeast scChrVIII	304	sense ORF	YHR206W	Nuclear response regulator and transcription factor
Ybe 494	200	0	200	+	Yeast scChrVII	302	antisense telomeric_repeat	TEL07L-TR	Terminal stretch of telomeric repeats on the left arm of Chromosome VII
Ybe 602	43	17946	17989	-	Yeast scChrVIII	298
Ybe 254	484	205438	205922	-	Yeast scChrIV	297	sense ORF	YDL140C	RNA polymerase II largest subunit B220
Ybe 749	180	179553	179733	+	Yeast scChrXI	296	sense ORF	YKL141W	Cytochrome b subunit of succinate dehydrogenase (Sdh1p
Ybe 111	123	149208	149331	+	Yeast scChrII	295	sense ORF	YBL037W	Alpha-adaptin
Ybe 266	78	1309929	1310007	+	Yeast scChrIV	294	sense ORF	YDR420W	Mucin family member that functions as an osmosensor in the Sho1p-mediated HOG pathway with Msb2p. proposed to be a negative regulator of filamentous growth. mutant displays defects in beta-1
Ybe 597	65	1052164	1052229	-	Yeast scChrVII	294
Ybe 163	163	812669	812832	-	Yeast scChrII	293	antisense X_element_core_sequence	TEL02R-XC	Telomeric X element Core sequence on the right arm of Chromosome II
Ybe 933	70	647696	647766	+	Yeast scChrXII	292	sense ORF	YLR256W	Zinc finger transcription factor involved in the complex regulation of gene expression in response to levels of heme and oxygen. the S288C sequence differs from other strain backgrounds due to a Ty1 insertion in the carboxy terminus
Ybe 1017	50	393528	393578	+	Yeast scChrXIII	291	sense ORF	YMR061W	Cleavage and polyadenylation factor I (CF I) component involved in cleavage and polyadenylation of mRNA 3' ends. bridges interaction between Rna15p and Hrp1p in the CF I complex
Ybe 362	74	275574	275648	+	Yeast scChrIX	288	antisense ORF	YIL042C	Mitochondrial protein kinase involved in negative regulation of pyruvate dehydrogenase complex activity by phosphorylating the ser-133 residue of the Pda1p subunit. acts in concert with kinase Pkp2p and phosphatases Ptc5p and Ptc6p
Ybe 1012	49	720999	721048	-	Yeast scChrXIII	287	sense ORF	YMR225C	Mitochondrial ribosomal protein of the large subunit
Ybe 376	327	439557	439884	-	Yeast scChrIX	287	antisense telomere	TEL09R	Telomeric region on the right arm of Chromosome IX
Ybe 903	155	463661	463816	+	Yeast scChrXII	286	antisense rRNA	RDN25-2	25S ribosomal RNA
Ybe 853	61	322568	322629	+	Yeast scChrXII	286	sense ORF	YLR091W	Protein of unknown function
Ybe 1047	49	819555	819604	+	Yeast scChrXIII	285	sense ORF	YMR276W	Nuclear-enriched ubiquitin-like polyubiquitin-binding protein
Ybe 893	378	459294	459672	+	Yeast scChrXII	285	antisense rRNA	NTS2-1	Nontranscribed region of the rDNA repeat
Ybe 1241	69	67995	68064	-	Yeast scChrXVI	284	antisense ORF	YPL255W	Protein required for the spindle pole body (SPB) duplication
Ybe 1080	41	406905	406946	-	Yeast scChrXIV	283	antisense ORF	YNL117W	Malate synthase
Ybe 251	38	177625	177663	-	Yeast scChrIV	281	antisense ORF	YDL155W	B-type cyclin involved in cell cycle progression. activates Cdc28p to promote the G2/M transition. may be involved in DNA replication and spindle assembly. accumulates during S phase and G2
Ybe 156	76	728661	728737	-	Yeast scChrII	279
Ybe 785	43	407832	407875	-	Yeast scChrXI	279	sense ORF	YKL016C	Subunit d of the stator stalk of mitochondrial F1F0 ATP synthase
Ybe 985	38	315704	315742	-	Yeast scChrXIII	278	antisense ORF	YMR020W	Polyamine oxidase
Ybe 506	42	107349	107391	+	Yeast scChrVII	278	antisense ORF	YGL206C	Clathrin heavy chain
Ybe 61	81	0	81	+	Yeast scChrI	278	antisense telomeric_repeat	TEL01L-TR	Terminal stretch of telomeric repeats on the left arm of Chromosome I
Ybe 764	69	583301	583370	+	Yeast scChrXI	277	sense ORF	YKR076W	Omega class glutathione transferase. not essential. similar to Ygr154cp. green fluorescent protein (GFP)-fusion protein localizes to the cytoplasm
Ybe 1004	87	644448	644535	-	Yeast scChrXIII	276	sense ORF	YMR190C	Nucleolar DNA helicase of the RecQ family involved in genome integrity maintenance. regulates chromosome synapsis and meiotic joint molecule/crossover formation. similar to human BLM and WRN proteins implicated in Bloom and Werner syndromes
Ybe 842	80	251600	251680	+	Yeast scChrXII	276	antisense ORF	YLR055C	Subunit of the SAGA transcriptional regulatory complex but not present in SAGA-like complex SLIK/SALSA
Ybe 509	50	114863	114913	-	Yeast scChrVII	276
Ybe 373	76	395062	395138	-	Yeast scChrIX	275	antisense ORF	YIR020W-A	Dubious open reading frame unlikely to encode a protein
Ybe 971	99	116216	116315	+	Yeast scChrXIII	275	antisense ORF	YML075C	One of two isozymes of HMG-CoA reductase that catalyzes the conversion of HMG-CoA to mevalonate
Ybe 540	91	519368	519459	+	Yeast scChrVII	274	sense ORF	YGR014W	Mucin family member involved in the Cdc42p- and MAP kinase-dependent filamentous growth signaling pathway. also functions as an osmosensor in parallel to the Sho1p-mediated pathway. potential Cdc28p substrate
Ybe 783	364	336903	337267	-	Yeast scChrXI	273	sense ORF	YKL054C	RNAPII degradation factor
Ybe 821	113	66044	66157	+	Yeast scChrXII	273	antisense ORF	YLL038C	Protein of unknown function
Ybe 970	90	177686	177776	-	Yeast scChrXIII	272	sense ORF	YML049C	Protein involved in pre-mRNA splicing. component of the pre-spliceosome. associates with U2 snRNA. involved in ER to Golgi transport
Ybe 355	60	251767	251827	+	Yeast scChrIX	269	sense ORF	YIL056W	Transcriptional activator
Ybe 1212	53	849949	850002	+	Yeast scChrXV	268	sense ORF	YOR285W	Protein of unknown function containing a rhodanese-like domain. localized to the mitochondrial outer membrane
Ybe 496	232	53	285	-	Yeast scChrVII	267	sense X_element_combinatorial_repeats	TEL07L-XR	Telomeric X element combinatorial Repeat region on the left arm of Chromosome VII. contains repeats of the D
Ybe 921	269	468029	468298	+	Yeast scChrXII	266	undirected ARS	ARS1200-2	Chromosomal origin of bidirectional DNA replication. an rDNA ARS is presumed to be present in each tandem rDNA repeat
Ybe 513	27	160827	160854	-	Yeast scChrVII	266	antisense ORF	YGL180W	Protein ser/thr kinase required for vesicle formation in autophagy and the cytoplasm-to-vacuole targeting (Cvt) pathway. structurally required for phagophore assembly site formation. during autophagy forms a complex with Atg13p and Atg17p
Ybe 329	53	1303453	1303506	-	Yeast scChrIV	265	antisense ORF	YDR419W	DNA polymerase eta
Ybe 1323	49	932599	932648	-	Yeast scChrXVI	264	antisense ORF	YPR196W	Putative maltose activator
Ybe 436	87	326641	326728	-	Yeast scChrV	262	sense ORF	YER083C	Subunit of the GET complex. involved in insertion of proteins into the ER membrane. required for the retrieval of HDEL proteins from the Golgi to the ER in an ERD2 dependent fashion and for meiotic nuclear division
Ybe 213	76	264641	264717	+	Yeast scChrIV	262	antisense ORF	YDL110C	Protein of unknown function that associates with ribosomes. heterozygous deletion demonstrated increases in chromosome instability in a rad9 deletion background. protein abundance is decreased upon intracellular iron depletion
Ybe 833	32	205407	205439	+	Yeast scChrXII	262	sense ORF	YLR032W	DNA helicase proposed to promote replication fork regression during postreplication repair by template switching. RING finger containing ubiquitin ligase. stimulates the synthesis of free and PCNA-bound polyubiquitin chains by Ubc13p-Mms2p
Ybe 286	72	556894	556966	-	Yeast scChrIV	261
Ybe 751	51	227074	227125	+	Yeast scChrXI	261	sense ORF	YKL112W	DNA binding protein with possible chromatin-reorganizing activity involved in transcriptional activation
Ybe 910	53	996699	996752	-	Yeast scChrXII	260	antisense ORF	YLR430W	Presumed helicase required for RNA polymerase II transcription termination and processing of RNAs. homolog of Senataxin which causes Ataxia-Oculomotor Apraxia 2 and a dominant form of amyotrophic lateral sclerosis
Ybe 443	61	349311	349372	-	Yeast scChrV	260	sense ORF	YER094C	Beta 3 subunit of the 20S proteasome involved in ubiquitin-dependent catabolism. human homolog is subunit C10
Ybe 1179	45	211597	211642	+	Yeast scChrXV	260	antisense ORF	YOL062C	Mu2-like subunit of the clathrin associated protein complex (AP-2). involved in vesicle transport
Ybe 767	23	632954	632977	+	Yeast scChrXI	259
Ybe 567	45	592683	592728	-	Yeast scChrVII	259
Ybe 434	34	527228	527262	+	Yeast scChrV	259	sense ORF	YER171W	5' to 3' DNA helicase
Ybe 220	53	460060	460113	+	Yeast scChrIV	258	antisense ORF	YDR006C	Protein whose overexpression suppresses the growth defect of mutants lacking protein kinase A activity. involved in cAMP-mediated signaling. localized to the nucleus. similar to the mouse testis-specific protein PBS13
Ybe 1014	218	354410	354628	+	Yeast scChrXIII	258	sense ORF	YMR043W	Transcription factor involved in cell-type-specific transcription and pheromone response. plays a central role in the formation of both repressor and activator complexes
Ybe 906	154	465252	465406	+	Yeast scChrXII	257	antisense rRNA	RDN18-2	18S ribosomal RNA
Ybe 183	215	316263	316478	-	Yeast scChrIII	257	antisense telomere	TEL03R	Telomeric region on the right arm of Chromosome III. composed of an X element core sequence
Ybe 1235	126	1075246	1075372	+	Yeast scChrXV	256	sense ORF	YOR389W	Putative protein of unknown function. expression regulated by copper levels
Ybe 284	51	441415	441466	-	Yeast scChrIV	254	sense ORF	YDL005C	Subunit of the RNA polymerase II mediator complex. associates with core polymerase subunits to form the RNA polymerase II holoenzyme. essential for transcriptional regulation
Ybe 68	63	68225	68288	-	Yeast scChrI	254
Ybe 365	128	366528	366656	-	Yeast scChrIX	253	sense ORF	YIR006C	Part of actin cytoskeleton-regulatory complex Pan1p-Sla1p-End3p
Ybe 1153	68	114368	114436	-	Yeast scChrXV	253	sense ORF	YOL105C	Partially redundant sensor-transducer of the stress-activated PKC1-MPK1 signaling pathway involved in maintenance of cell wall integrity. involved in the response to heat shock and other stressors. regulates 1
Ybe 278	75	1512150	1512225	+	Yeast scChrIV	249	sense ORF	YDR539W	Ferulic acid decarboxylase
Ybe 503	66	56632	56698	-	Yeast scChrVII	249	antisense ORF	YGL234W	Bifunctional enzyme of the 'de novo' purine nucleotide biosynthetic pathway
Ybe 994	73	549311	549384	-	Yeast scChrXIII	248
Ybe 734	40	645319	645359	+	Yeast scChrX	246	antisense ORF	YJR119C	JmjC domain family histone demethylase specific for H3-K4 (histone H3 Lys4). removes methyl groups specifically added by Set1p methyltransferase. protein levels regulated by Not4p (E3 ubiquitin ligase) polyubiquitin-mediated degradation
Ybe 820	51	320707	320758	-	Yeast scChrXII	246	antisense ORF	YLR090W	Putative chaperone
Ybe 1281	37	431497	431534	+	Yeast scChrXVI	245
Ybe 1094	35	493493	493528	-	Yeast scChrXIV	240	antisense ORF	YNL070W	Component of the TOM (translocase of outer membrane) complex responsible for recognition and initial import steps for all mitochondrially directed proteins. promotes assembly and stability of the TOM complex
Ybe 681	33	82410	82443	+	Yeast scChrX	238	antisense ORF	YJL185C	Putative protein of unknown function. mRNA is weakly cell cycle regulated
Ybe 1303	71	652277	652348	+	Yeast scChrXVI	235	antisense ORF	YPR042C	Member of the PUF protein family
Ybe 738	48	745387	745435	+	Yeast scChrX	232	sense telomere	TEL10R	Telomeric region on the right arm of Chromosome X
Ybe 1270	107	462356	462463	-	Yeast scChrXVI	232
Ybe 257	31	1191910	1191941	+	Yeast scChrIV	231	antisense ORF	YDR359C	Component of the NuA4 histone acetyltransferase complex. acts as a platform for assembly of NuA4 subunits into the native complex. required for initiation of pre-meiotic DNA replication
Ybe 193	69	238649	238718	+	Yeast scChrIII	230	sense ORF	YCR068W	Lipase required for intravacuolar lysis of autophagic bodies and Cvt bodies. targeted to intravacuolar vesicles during autophagy via the multivesicular body (MVB) pathway
Ybe 1248	66	158104	158170	-	Yeast scChrXVI	230	antisense ORF	YPL208W	SET-domain lysine-N-methyltransferase
Ybe 1334	82	900114	900196	+	Yeast scChrXVI	227	sense ORF	YPR182W	Core Sm protein Sm F. part of heteroheptameric complex (with Smb1p
Ybe 702	49	449255	449304	-	Yeast scChrX	227	antisense ORF	YJR006W	DNA polymerase III (delta) subunit
Ybe 1054	74	59745	59819	-	Yeast scChrXIV	226	sense ORF	YNL305C	Putative protein of unknown function. green fluorescent protein (GFP)-fusion protein localizes to the vacuole. YNL305C is not an essential gene
Ybe 862	56	380136	380192	+	Yeast scChrXII	225	sense ORF	YLR115W	Subunit of the mRNA cleavage and polyadenlylation factor (CPF). required for pre-mRNA cleavage
Ybe 308	55	3168	3223	+	Yeast scChrIX	225	antisense ORF	YIL177C	Putative protein of unknown function. similarity to DNA helicases that are encoded within subtelomeric Y' elements and induced in telomerase deficient survivors
Ybe 1265	78	142975	143053	+	Yeast scChrXVI	224	antisense ORF	YPL217C	GTPase required for synthesis of 40S ribosomal subunits and for processing the 35S pre-rRNA at sites A0
Ybe 1220	62	913398	913460	-	Yeast scChrXV	222	antisense ORF	YOR319W	U2-snRNP associated splicing factor with similarity to the mammalian splicing factor SAP49. proposed to function as a U2-snRNP assembly factor along with Hsh155p and binding partner Cus1p. contains two RNA recognition motifs (RRM)
Ybe 79	72	112936	113008	+	Yeast scChrI	222	antisense ORF	YAL021C	Component of the CCR4-NOT transcriptional complex
Ybe 867	97	615109	615206	-	Yeast scChrXII	221	antisense ORF	YLR238W	Protein involved in recovery from cell cycle arrest in response to pheromone
Ybe 1276	52	494547	494599	-	Yeast scChrXVI	221	antisense ORF	YPL030W	tRNA(Ser) Um(44) 2'-O-methyltransferase. involved in maintaining levels of the tRNA-Ser species tS(CGA) and tS(UGA). conserved among metazoans and fungi but there does not appear to be a homolog in plants. TRM44 is a non-essential gene
Ybe 654	47	488642	488689	+	Yeast scChrVIII	221	sense ORF	YHR194W	Mitochondrial inner membrane protein with similarity to Mdm32p
Ybe 451	66	529078	529144	-	Yeast scChrV	220	antisense ORF	YER171W	5' to 3' DNA helicase
Ybe 1037	94	515549	515643	+	Yeast scChrXIII	219	sense ORF	YMR124W	Protein of unknown function. GFP-fusion protein localizes to the cell periphery
Ybe 358	84	323813	323897	-	Yeast scChrIX	218	antisense ORF	YIL015W	Aspartyl protease secreted into the periplasmic space of mating type a cells
Ybe 165	386	2	388	-	Yeast scChrIII	216	sense telomeric_repeat	TEL03L-TR	Terminal stretch of telomeric repeats on the left arm of Chromosome III
Ybe 633	63	198234	198297	+	Yeast scChrVIII	215	antisense ORF	YHR046C	Inositol monophosphatase
Ybe 155	50	709237	709287	-	Yeast scChrII	214	sense ORF	YBR245C	Member of the imitation-switch (ISWI) class of ATP-dependent chromatin remodeling complexes. ATPase that forms a complex with Ioc2p and Ioc4p to regulate transcription elongation
Ybe 908	129	465555	465684	+	Yeast scChrXII	214	antisense rRNA	RDN18-2	18S ribosomal RNA
Ybe 904	85	463862	463947	+	Yeast scChrXII	214	antisense rRNA	RDN25-2	25S ribosomal RNA
Ybe 886	162	456368	456530	+	Yeast scChrXII	214	antisense rRNA	RDN18-1	18S ribosomal RNA
Ybe 884	145	456102	456247	+	Yeast scChrXII	213	antisense rRNA	RDN18-1	18S ribosomal RNA
Ybe 1024	70	832061	832131	-	Yeast scChrXIII	211
Ybe 520	37	267376	267413	-	Yeast scChrVII	210	antisense ORF	YGL130W	Alpha (guanylyltransferase) subunit of the mRNA capping enzyme
Ybe 881	125	454710	454835	+	Yeast scChrXII	209	sense ORF	YLR154W-C	Mitochondrial protein potentially involved in regulation of respiratory metabolism. interacts genetically with RPO41 and physically with Coq5p. encoded within the 25S rRNA gene on the opposite strand
Ybe 1159	52	271991	272043	-	Yeast scChrXV	208	sense ORF	YOL027C	Mitochondrial inner membrane protein
Ybe 663	52	556216	556268	-	Yeast scChrVIII	207	undirected ARS	ARS824	Autonomously Replicating Sequence
Ybe 1073	90	202659	202749	-	Yeast scChrXIV	207	antisense ORF	YNL238W	Subtilisin-like protease (proprotein convertase)
Ybe 1162	80	314417	314497	-	Yeast scChrXV	206	sense ORF	YOL006C	Topoisomerase I
Ybe 692	64	268066	268130	-	Yeast scChrX	205	antisense ORF	YJL089W	C6 zinc cluster transcriptional activator that binds to the carbon source-responsive element (CSRE) of gluconeogenic genes. involved in the positive regulation of gluconeogenesis. regulated by Snf1p protein kinase. localized to the nucleus
Ybe 1180	86	216571	216657	+	Yeast scChrXV	204
Ybe 1280	45	552261	552306	-	Yeast scChrXVI	202	antisense ORF	YPL003W	Protein that acts together with Uba3p to activate Rub1p before its conjugation to proteins (neddylation)
Ybe 676	54	3152	3206	+	Yeast scChrX	201	antisense ORF	YJL225C	Putative protein of unknown function. similarity to DNA helicases that are also encoded within subtelomeric Y' elements and induced in telomerase deficient survivors
Ybe 990	100	430811	430911	-	Yeast scChrXIII	200	sense ORF	YMR081C	Serine-rich
Ybe 1026	60	911549	911609	-	Yeast scChrXIII	199	sense ORF	YMR318C	NADPH-dependent medium chain alcohol dehydrogenase with broad substrate specificity. member of the cinnamyl family of alcohol dehydrogenases. may be involved in fusel alcohol synthesis or in aldehyde tolerance
Ybe 1028	85	409865	409950	+	Yeast scChrXIII	199	sense ORF	YMR070W	Nuclear transcription factor with two Cys2-His2 zinc fingers. involved in repression of a subset of hypoxic genes by Rox1p
Ybe 793	117	0	117	+	Yeast scChrXII	199	antisense telomeric_repeat	TEL12L-TR1	Terminal stretch of telomeric repeats on the left arm of Chromosome XII
Ybe 975	48	238640	238688	-	Yeast scChrXIII	198	antisense ORF	YML017W	Asn rich cytoplasmic protein that contains RGG motifs. high-copy suppressor of group II intron-splicing defects of a mutation in MRS2 and of a conditional mutation in POL1 (DNA polymerase alpha). possible role in mitochondrial mRNA splicing
Ybe 811	86	130073	130159	-	Yeast scChrXII	198	sense ORF	YLL010C	Plasma membrane associated protein phosphatase involved in the general stress response. required along with binding partner Whi2p for full activation of STRE-mediated gene expression
Ybe 387	77	2822	2899	+	Yeast scChrV	198	antisense ORF	YEL077C	Helicase-like protein encoded within the telomeric Y' element
Ybe 294	84	834378	834462	-	Yeast scChrIV	196	sense ORF	YDR186C	Putative protein of unknown function. may interact with ribosomes
Ybe 832	44	454395	454439	-	Yeast scChrXII	196	antisense ORF	YLR154W-B	Dubious open reading frame unlikely to encode a protein. encoded within the the 25S rRNA gene on the opposite strand
Ybe 217	58	393431	393489	+	Yeast scChrIV	196	antisense ORF	YDL033C	tRNA-specific 2-thiouridylase
Ybe 1063	48	150585	150633	-	Yeast scChrXIV	196	antisense ORF	YNL262W	Catalytic subunit of DNA polymerase (II) epsilon
Ybe 136	70	491760	491830	-	Yeast scChrII	195	sense ORF	YBR127C	Subunit B of the eight-subunit V1 peripheral membrane domain of the vacuolar H+-ATPase (V-ATPase)
Ybe 977	96	169439	169535	+	Yeast scChrXIII	195	antisense ORF	YML053C	Putative protein of unknown function. green fluorescent protein (GFP)-fusion protein localizes to the cytoplasm and the nucleus. overexpression causes a cell cycle delay or arrest. YML053C is not an essential gene
Ybe 1122	29	574795	574824	+	Yeast scChrXIV	194	sense ORF	YNL032W	Tyrosine phosphatase that plays a role in actin filament organization and endocytosis. localized to the cytoplasm
Ybe 394	99	83148	83247	-	Yeast scChrV	194	sense ORF	YEL036C	Subunit of the alpha-1
Ybe 429	34	505454	505488	+	Yeast scChrV	193	sense ORF	YER164W	Nucleosome remodeling factor that functions in regulation of transcription elongation. contains a chromo domain
Ybe 924	263	468429	468692	+	Yeast scChrXII	193	antisense rRNA	NTS2-2	Non-transcribed region of the rDNA repeat
Ybe 570	47	748421	748468	-	Yeast scChrVII	191	sense ORF	YGR128C	Nucleolar protein required for export of tRNAs from the nucleus. also copurifies with the small subunit (SSU) processome containing the U3 snoRNA that is involved in processing of pre-18S rRNA
Ybe 1268	91	431017	431108	-	Yeast scChrXVI	191	antisense ORF	YPL063W	Essential component of the Translocase of the Inner Mitochondrial membrane (TIM23 complex). acts as receptor for the TIM23 complex guiding incoming precursors from the TOM complex. may control the gating of the Tim23p-Tim17p channel
Ybe 327	58	201024	201082	+	Yeast scChrIX	191	antisense ORF	YIL085C	Putative mannosyltransferase involved in protein glycosylation. member of the KRE2/MNT1 mannosyltransferase family
Ybe 1127	89	643304	643393	+	Yeast scChrXIV	190	sense ORF	YNR009W	Transcriptional co-repressor of MBF (MCB binding factor)-regulated gene expression. Nrm1p associates stably with promoters via MBF to repress transcription upon exit from G1 phase
Ybe 1286	77	463281	463358	+	Yeast scChrXVI	190	antisense ORF	YPL049C	MAP kinase-responsive inhibitor of the Ste12p transcription factor
Ybe 1282	74	556918	556992	-	Yeast scChrXVI	189	antisense ORF	YPR001W	Dual specificity mitochondrial citrate and methylcitrate synthase. catalyzes the condensation of acetyl-CoA and oxaloacetate to form citrate and that of propionyl-CoA and oxaloacetate to form 2-methylcitrate
Ybe 82	63	123880	123943	+	Yeast scChrI	189	sense ORF	YAL017W	One of two (see also PSK2) PAS domain containing S/T protein kinases. coordinately regulates protein synthesis and carbohydrate metabolism and storage in response to a unknown metabolite that reflects nutritional status
Ybe 579	64	1039171	1039235	+	Yeast scChrVII	188	antisense ORF	YGR273C	Putative protein of unknown function. expression downregulated by treatment with 8-methoxypsoralen plus UVA irradiation. YGR273C is not an essential gene
Ybe 301	567	1694	2261	-	Yeast scChrIX	188	sense ORF	YIL177C	Putative protein of unknown function. similarity to DNA helicases that are encoded within subtelomeric Y' elements and induced in telomerase deficient survivors
Ybe 672	564	1673	2237	-	Yeast scChrX	188	sense ORF	YJL225C	Putative protein of unknown function. similarity to DNA helicases that are also encoded within subtelomeric Y' elements and induced in telomerase deficient survivors
Ybe 1111	78	390644	390722	+	Yeast scChrXIV	185	antisense ORF	YNL125C	Protein with similarity to monocarboxylate permeases
Ybe 479	155	182768	182923	-	Yeast scChrVI	184	sense ORF	YFR017C	Putative protein of unknown function. green fluorescent protein (GFP)-fusion protein localizes to the cytoplasm and is induced in response to the DNA-damaging agent MMS. YFR017C is not an essential gene
Ybe 504	43	57157	57200	-	Yeast scChrVII	184	antisense ORF	YGL234W	Bifunctional enzyme of the 'de novo' purine nucleotide biosynthetic pathway
Ybe 497	65	14472	14537	-	Yeast scChrVII	183
Ybe 1315	72	840532	840604	-	Yeast scChrXVI	182
Ybe 1021	68	812030	812098	-	Yeast scChrXIII	182	sense ORF	YMR273C	Protein with a role in regulating Swe1p-dependent polarized growth. interacts with silencing proteins at the telomere. has a role in Bcy1p localization. implicated in mRNA nuclear export. involved in mitotic exit through Cdc14p regulation
Ybe 892	104	459035	459139	+	Yeast scChrXII	182	undirected ARS	ARS1200-1	Chromosomal origin of bidirectional DNA replication. an rDNA ARS is presumed to be present in each tandem rDNA repeat
Ybe 486	48	223720	223768	-	Yeast scChrVI	182	sense ORF	YFR032C-B	Putative protein of unknown function. identified by gene-trapping
Ybe 753	51	230960	231011	+	Yeast scChrXI	180
Ybe 92	31	89941	89972	-	Yeast scChrII	180
Ybe 133	163	463983	464146	-	Yeast scChrII	179	sense ORF	YBR112C	General transcriptional co-repressor
Ybe 226	44	673972	674016	+	Yeast scChrIV	178	antisense ORF	YDR109C	Putative kinase
Ybe 103	78	213736	213814	-	Yeast scChrII	177	sense ORF	YBL007C	Cytoskeletal protein binding protein required for assembly of the cortical actin cytoskeleton. interacts with proteins regulating actin dynamics and proteins required for endocytosis. found in the nucleus and cell cortex. has 3 SH3 domains
Ybe 838	38	463537	463575	-	Yeast scChrXII	176	sense rRNA	RDN25-2	25S ribosomal RNA
Ybe 1250	85	170979	171064	-	Yeast scChrXVI	176	sense ORF	YPL201C	Protein that interacts with glycerol 3-phosphatase and plays a role in anaerobic glycerol production. localizes to the nucleus and cytosol
Ybe 1064	85	34924	35009	+	Yeast scChrXIV	176	sense ORF	YNL321W	Calcium/H+ antiporter localized to the endoplasmic reticulum membrane. member of the calcium exchanger (CAX) family. potential Cdc28p substrate
Ybe 1095	121	498123	498244	-	Yeast scChrXIV	174	sense ORF	YNL068C	Forkhead family transcription factor with a major role in the expression of G2/M phase genes. positively regulates transcriptional elongation. negative role in chromatin silencing at HML and HMR. substrate of the Cdc28p/Clb5p kinase
Ybe 1030	70	446164	446234	+	Yeast scChrXIII	174	antisense ORF	YMR089C	Component
Ybe 794	555	1679	2234	-	Yeast scChrXII	174	sense ORF	YLL067C	Putative protein of unknown function with similarity to helicases
Ybe 1225	64	945275	945339	-	Yeast scChrXV	173	antisense ORF	YOR334W	Mitochondrial inner membrane Mg(2+) channel
Ybe 428	33	483328	483361	+	Yeast scChrV	173	antisense ORF	YER156C	Putative protein of unknown function. interacts with Hsp82p and copurifies with Ipl1p. expression is copper responsive and downregulated in strains deleted for MAC1
Ybe 647	82	434541	434623	-	Yeast scChrVIII	173	sense ORF	YHR165C	Component of the U4/U6-U5 snRNP complex
Ybe 1068	33	57133	57166	+	Yeast scChrXIV	173	antisense ORF	YNL307C	Protein serine/threonine/tyrosine (dual-specificity) kinase involved in control of chromosome segregation and in regulating entry into meiosis. related to mammalian glycogen synthase kinases of the GSK-3 family
Ybe 769	75	2	77	-	Yeast scChrXI	173	sense telomeric_repeat	TEL11L-TR	Terminal stretch of telomeric repeats on the left arm of Chromosome XI
Ybe 371	107	318362	318469	+	Yeast scChrIX	172	antisense ORF	YIL017C	Protein involved in proteasome-dependent catabolite degradation of fructose-1
Ybe 1019	102	811173	811275	-	Yeast scChrXIII	171	antisense ORF	YMR272W-B	Identified by gene-trapping
Ybe 1193	96	536592	536688	+	Yeast scChrXV	171	sense ORF	YOR113W	Zinc-finger transcription factor
Ybe 1320	82	888147	888229	-	Yeast scChrXVI	170	sense ORF	YPR174C	Protein of unknown function. green fluorescent protein (GFP)-fusion protein localizes to the nuclear periphery. potential Cdc28p substrate
Ybe 1338	539	945956	946495	+	Yeast scChrXVI	169	sense telomere	TEL16R	Telomeric region on the right arm of Chromosome XVI
Ybe 84	82	192846	192928	+	Yeast scChrI	169	sense ORF	YAR042W	Protein similar to mammalian oxysterol-binding protein. contains ankyrin repeats. localizes to the Golgi and the nucleus-vacuole junction
Ybe 1099	80	628493	628573	-	Yeast scChrXIV	168	antisense ORF	YNL001W	Protein that
Ybe 396	74	88766	88840	-	Yeast scChrV	167	antisense ORF	YEL032W	Protein involved in DNA replication. component of the Mcm2-7 hexameric complex that binds chromatin as a part of the pre-replicative complex
Ybe 277	22	1466743	1466765	+	Yeast scChrIV	166	antisense ORF	YDR508C	High-affinity glutamine permease
Ybe 440	72	566118	566190	+	Yeast scChrV	166
Ybe 1152	98	104817	104915	-	Yeast scChrXV	166	antisense ORF	YOL113W	Member of the PAK family of serine/threonine protein kinases with similarity to Ste20p and Cla4p. involved in down-regulation of sterol uptake. proposed to be a downstream effector of Cdc42p during polarized growth
Ybe 499	79	57048	57127	+	Yeast scChrVII	166	sense ORF	YGL234W	Bifunctional enzyme of the 'de novo' purine nucleotide biosynthetic pathway
Ybe 611	260	49303	49563	+	Yeast scChrVIII	165	sense ORF	YHL028W	ER membrane protein involved in the translocation of soluble secretory proteins and insertion of membrane proteins into the ER membrane. may also have a role in the stress response but has only partial functional overlap with WSC1-3
Ybe 588	51	906369	906420	-	Yeast scChrVII	164	antisense ORF	YGR204W	Cytoplasmic trifunctional enzyme C1-tetrahydrofolate synthase
Ybe 866	66	602082	602148	-	Yeast scChrXII	164	sense ORF	YLR228C	Sterol regulatory element binding protein
Ybe 670	210	562431	562641	+	Yeast scChrVIII	162	sense telomere	TEL08R	Telomeric region on the right arm of Chromosome VIII
Ybe 1085	65	114023	114088	+	Yeast scChrXIV	162	sense ORF	YNL278W	Part of the evolutionarily-conserved CCR4-NOT transcriptional regulatory complex involved in controlling mRNA initiation
Ybe 854	76	329730	329806	+	Yeast scChrXII	161	antisense ORF	YLR095C	Member of a complex (Isw1b) with Isw1p and Ioc4p that exhibits nucleosome-stimulated ATPase activity and acts within coding regions to coordinate transcription elongation with termination and processing
Ybe 354	59	298837	298896	-	Yeast scChrIX	161	sense ORF	YIL030C	Ubiquitin-protein ligase involved in ER-associated protein degradation. located in the ER/nuclear envelope. ssm4 mutation suppresses mRNA instability caused by an rna14 mutation
Ybe 708	66	237416	237482	+	Yeast scChrX	161	sense ORF	YJL100W	Type II phosphatidylinositol 4-kinase that binds Las17p
Ybe 110	45	128529	128574	+	Yeast scChrII	161	antisense ORF	YBL047C	Key endocytic protein involved in a network of interactions with other endocytic proteins
Ybe 1314	131	838833	838964	-	Yeast scChrXVI	160	sense ORF	YPR156C	Polyamine transport protein specific for spermine. localizes to the plasma membrane. member of the major facilitator superfamily
Ybe 73	86	190079	190165	-	Yeast scChrI	158
Ybe 202	77	34160	34237	+	Yeast scChrIV	156	antisense ORF	YDL234C	GTPase-activating protein for yeast Rab family members including: Ypt7p (most effective)
Ybe 573	69	978135	978204	+	Yeast scChrVII	155	antisense ORF	YGR244C	Beta subunit of succinyl-CoA ligase
Ybe 270	50	1340073	1340123	+	Yeast scChrIV	154	sense ORF	YDR439W	Nucleolar protein that forms a complex with Csm1p
Ybe 571	81	764751	764832	-	Yeast scChrVII	154	sense ORF	YGR138C	Polyamine transport protein specific for spermine. localizes to the plasma membrane. transcription of TPO2 is regulated by Haa1p. member of the major facilitator superfamily
Ybe 606	179	65693	65872	-	Yeast scChrVIII	154	sense ORF	YHL021C	Putative protein of unknown function. the authentic
Ybe 798	46	26090	26136	-	Yeast scChrXII	154	sense ORF	YLL057C	Fe(II)-dependent sulfonate/alpha-ketoglutarate dioxygenase
Ybe 1239	51	15778	15829	-	Yeast scChrXVI	154	sense ORF	YPL277C	Putative protein of unknown function. localized to the membranes. gene expression regulated by copper levels
Ybe 244	122	1038630	1038752	+	Yeast scChrIV	153	antisense ORF	YDR289C	Protein that interacts with exonuclease Rat1p and Rai1p and plays a role in transcription termination by RNA polymerase II
Ybe 1219	67	908558	908625	-	Yeast scChrXV	153
Ybe 669	449	560394	560843	+	Yeast scChrVIII	153	sense telomere	TEL08R	Telomeric region on the right arm of Chromosome VIII
Ybe 339	65	201856	201921	-	Yeast scChrIX	152	sense ORF	YIL085C	Putative mannosyltransferase involved in protein glycosylation. member of the KRE2/MNT1 mannosyltransferase family
Ybe 818	52	26751	26803	+	Yeast scChrXII	152	antisense ORF	YLL057C	Fe(II)-dependent sulfonate/alpha-ketoglutarate dioxygenase
Ybe 1277	95	507162	507257	-	Yeast scChrXVI	151	antisense ORF	YPL022W	Single-stranded DNA endonuclease (with Rad10p)
Ybe 816	73	253847	253920	-	Yeast scChrXII	150	antisense ORF	YLR056W	C-5 sterol desaturase
Ybe 227	33	681241	681274	+	Yeast scChrIV	149	antisense ORF	YDR113C	Securin
Ybe 735	45	646697	646742	+	Yeast scChrX	149
Ybe 423	71	441347	441418	+	Yeast scChrV	149	antisense ORF	YER137C	Putative protein of unknown function
Ybe 209	74	123108	123182	+	Yeast scChrIV	149	sense ORF	YDL189W	Protein of unknown function
Ybe 961	46	91094	91140	-	Yeast scChrXIII	149	antisense ORF	YML090W	Dubious open reading frame unlikely to encode a protein
Ybe 823	53	87035	87088	+	Yeast scChrXII	149
Ybe 1295	47	527132	527179	+	Yeast scChrXVI	147
Ybe 446	53	433196	433249	-	Yeast scChrV	147	antisense ORF	YER133W	Type 1 serine/threonine protein phosphatase catalytic subunit
Ybe 1016	72	758468	758540	-	Yeast scChrXIII	146	undirected ARS	ARS1327	Autonomously Replicating Sequence
Ybe 1258	51	361858	361909	-	Yeast scChrXVI	146	antisense ORF	YPL100W	Phosphoinositide binding protein required for vesicle formation in the cytoplasm-to-vacuole targeting (Cvt) pathway. binds both phosphatidylinositol (3
Ybe 409	42	301056	301098	+	Yeast scChrV	146	sense ORF	YER070W	Major isoform of the large subunit of ribonucleotide-diphosphate reductase. the RNR complex catalyzes rate-limiting step in dNTP synthesis
Ybe 1149	64	42798	42862	+	Yeast scChrXV	146
Ybe 144	56	698918	698974	+	Yeast scChrII	145	antisense ORF	YBR239C	Transcriptional regulator of nonfermentable carbon utilization. GFP-fusion protein localizes to cytoplasm
Ybe 152	44	611499	611543	-	Yeast scChrII	145	sense ORF	YBR195C	Subunit of chromatin assembly factor I (CAF-1)
Ybe 714	86	585388	585474	-	Yeast scChrX	145	sense ORF	YJR085C	Putative protein of unknown function. GFP-fusion protein is induced in response to the DNA-damaging agent MMS. the authentic
Ybe 698	123	400071	400194	-	Yeast scChrX	145	sense ORF	YJL020C	Protein possibly involved in assembly of actin patches. interacts with an actin assembly factor Las17p and with the SH3 domains of Type I myosins Myo3p and Myo5p. localized predominantly to cortical actin patches
Ybe 414	67	356066	356133	+	Yeast scChrV	145	sense ORF	YER098W	Ubiquitin carboxyl-terminal hydrolase
Ybe 1238	448	1472	1920	-	Yeast scChrXVI	145	antisense ORF	YPL283W-A	Identified by gene-trapping
Ybe 1108	40	350641	350681	+	Yeast scChrXIV	144	antisense ORF	YNL148C	Alpha-tubulin folding protein
Ybe 639	28	340493	340521	+	Yeast scChrVIII	144	antisense ORF	YHR115C	Protein involved in ubiquitin ligation. plays a role in regulating spindle position and orientation. functionally redundant with Dma2p. orthologous to human RNF8 protein
Ybe 493	62	255962	256024	+	Yeast scChrVI	143
Ybe 967	84	34374	34458	+	Yeast scChrXIII	143	sense ORF	YML117W	Putative RNA-binding protein that associates with mRNAs encoding cell wall proteins in high-throughput studies. deletion mutants display increased sensitivity to some cell wall disrupting agents. expression negatively regulated by cAMP
Ybe 1051	420	1570	1990	-	Yeast scChrXIV	143	antisense ORF	YNL339W-A	Identified by gene-trapping
Ybe 539	49	518973	519022	+	Yeast scChrVII	142	sense ORF	YGR014W	Mucin family member involved in the Cdc42p- and MAP kinase-dependent filamentous growth signaling pathway. also functions as an osmosensor in parallel to the Sho1p-mediated pathway. potential Cdc28p substrate
Ybe 518	67	258209	258276	-	Yeast scChrVII	142	antisense ORF	YGL133W	Component of the ATP-dependent Isw2p-Itc1p chromatin remodeling complex
Ybe 658	69	488199	488268	-	Yeast scChrVIII	141	sense ORF	YHR193C	Alpha subunit of the heteromeric nascent polypeptide-associated complex (NAC) involved in protein sorting and translocation
Ybe 1025	44	890347	890391	-	Yeast scChrXIII	140	sense ORF	YMR308C	Karyopherin/importin that interacts with the nuclear pore complex. acts as the nuclear import receptor for specific proteins
Ybe 1203	72	679403	679475	+	Yeast scChrXV	140	sense ORF	YOR184W	3-phosphoserine aminotransferase
Ybe 1056	79	82963	83042	-	Yeast scChrXIV	140	antisense ORF	YNL292W	Pseudouridine synthase
Ybe 442	477	574844	575321	+	Yeast scChrV	139	sense telomere	TEL05R	Telomeric region on the right arm of Chromosome V. composed of an X element core sequence
Ybe 812	131	131177	131308	-	Yeast scChrXII	139	sense ORF	YLL009C	Copper metallochaperone that transfers copper to Sco1p and Cox11p for eventual delivery to cytochrome c oxidase. contains twin cysteine-x9-cysteine motifs
Ybe 768	227	666223	666450	+	Yeast scChrXI	138	sense X_element_core_sequence	TEL11R-XC	Telomeric X element Core sequence on the right arm of Chromosome XI
Ybe 541	63	530234	530297	+	Yeast scChrVII	138	sense ORF	YGR023W	Putative plasma membrane sensor
Ybe 315	36	153014	153050	+	Yeast scChrIX	138	sense ORF	YIL112W	Subunit of the Set3 complex
Ybe 1321	65	723356	723421	+	Yeast scChrXVI	137	antisense ORF	YPR095C	Guanine nucleotide exchange factor (GEF) for Arf proteins. promotes activation of Arl1p
Ybe 215	31	273567	273598	+	Yeast scChrIV	137	sense ORF	YDL105W	Nuclear protein that plays a role in the function of the Smc5p-Rhc18p complex
Ybe 774	64	172328	172392	-	Yeast scChrXI	137	antisense ORF	YKL146W	Vacuolar transporter
Ybe 1126	143	619237	619380	+	Yeast scChrXIV	136	antisense ORF	YNL007C	Type II HSP40 co-chaperone that interacts with the HSP70 protein Ssa1p. not functionally redundant with Ydj1p due to due to substrate specificity. shares similarity with bacterial DnaJ proteins
Ybe 655	53	478107	478160	-	Yeast scChrVIII	136	sense ORF	YHR186C	Subunit of TORC1
Ybe 537	35	441739	441774	+	Yeast scChrVII	136	antisense ORF	YGL028C	Cell wall protein with similarity to glucanases. may play a role in conjugation during mating based on its regulation by Ste12p
Ybe 323	71	99344	99415	-	Yeast scChrIX	136	sense ORF	YIL133C	N-terminally acetylated protein component of the large (60S) ribosomal subunit
Ybe 955	420	1669	2089	-	Yeast scChrXIII	136	antisense ORF	YML133W-A	Dubious open reading frame unlikely to encode a protein
Ybe 350	68	286126	286194	-	Yeast scChrIX	135	antisense ORF	YIL036W	Basic leucine zipper (bZIP) transcription factor of the ATF/CREB family
Ybe 564	74	909024	909098	+	Yeast scChrVII	134	antisense ORF	YGR204C-A	Putative protein of unknown function. identified by gene-trapping
Ybe 909	108	466300	466408	+	Yeast scChrXII	134	antisense rRNA	RDN18-2	18S ribosomal RNA
Ybe 196	61	269502	269563	+	Yeast scChrIII	134	sense ORF	YCR089W	Cell wall adhesin
Ybe 174	59	211306	211365	-	Yeast scChrIII	134	antisense ORF	YCR047W-A	Dubious ORF unlikely to encode a protein
Ybe 969	105	160475	160580	-	Yeast scChrXIII	134	antisense ORF	YML057W	Calcineurin A. one isoform (the other is CNA1) of the catalytic subunit of calcineurin
Ybe 386	543	1471	2014	-	Yeast scChrV	134	sense ORF	YEL077C	Helicase-like protein encoded within the telomeric Y' element
Ybe 719	52	609123	609175	-	Yeast scChrX	133
Ybe 408	64	143813	143877	-	Yeast scChrV	133	antisense ORF	YEL007W	Putative protein with sequence similarity to S. pombe gti1+ (gluconate transport inducer 1)
Ybe 495	112	410	522	+	Yeast scChrVII	133	antisense telomere	TEL07L	Telomeric region on the left arm of Chromosome VII. composed of an X element core sequence
Ybe 62	73	8	81	-	Yeast scChrI	133	sense telomeric_repeat	TEL01L-TR	Terminal stretch of telomeric repeats on the left arm of Chromosome I
Ybe 264	63	1289835	1289898	+	Yeast scChrIV	132	sense ORF	YDR409W	SUMO/Smt3 ligase that promotes the attachment of sumo (Smt3p. small ubiquitin-related modifier) to proteins. binds Ubc9p and may bind septins. specifically required for sumoylation of septins in vivo. localized to the septin ring
Ybe 1022	68	821811	821879	-	Yeast scChrXIII	132	antisense ORF	YMR277W	Carboxy-terminal domain (CTD) phosphatase
Ybe 212	68	165640	165708	+	Yeast scChrIV	132	antisense ORF	YDL164C	DNA ligase found in the nucleus and mitochondria
Ybe 69	31	68658	68689	-	Yeast scChrI	132
Ybe 1147	65	65647	65712	-	Yeast scChrXV	132	antisense ORF	YOL137W	Protein of unknown function containing 8 putative transmembrane seqments. ORF exhibits genomic organization compatible with a translational readthrough-dependent mode of expression
Ybe 684	22	110905	110927	+	Yeast scChrX	131	antisense ORF	YJL164C	cAMP-dependent protein kinase catalytic subunit. promotes vegetative growth in response to nutrients via the Ras-cAMP signaling pathway. inhibited by regulatory subunit Bcy1p in the absence of cAMP. partially redundant with Tpk2p and Tpk3p
Ybe 141	45	506792	506837	+	Yeast scChrII	130	sense ORF	YBR136W	Genome integrity checkpoint protein and PI kinase superfamily member. signal transducer required for cell cycle arrest and transcriptional responses prompted by damaged or unreplicated DNA. monitors and participates in meiotic recombination
Ybe 1243	219	6529	6748	+	Yeast scChrXVI	130	antisense X_element_combinatorial_repeats	TEL16L-XR	Telomeric X element combinatorial Repeat region on the left arm of Chromosome XVI. contains repeats of the D
Ybe 599	277	1655	1932	-	Yeast scChrVIII	130	sense ORF	YHL050C	Putative protein of unknown function
Ybe 1227	155	1084405	1084560	-	Yeast scChrXV	129	antisense telomere	TEL15R	Telomeric region on the right arm of Chromosome XV
Ybe 995	37	551291	551328	-	Yeast scChrXIII	129
Ybe 210	65	123366	123431	+	Yeast scChrIV	129	sense ORF	YDL189W	Protein of unknown function
Ybe 147	211	779753	779964	+	Yeast scChrII	127	sense ORF	YBR289W	Subunit of the SWI/SNF chromatin remodeling complex involved in transcriptional regulation. functions interdependently in transcriptional activation with Snf2p and Snf6p
Ybe 1245	38	113028	113066	-	Yeast scChrXVI	127	antisense ORF	YPL231W	Alpha subunit of fatty acid synthetase
Ybe 720	45	399106	399151	+	Yeast scChrX	125	antisense ORF	YJL020C	Protein possibly involved in assembly of actin patches. interacts with an actin assembly factor Las17p and with the SH3 domains of Type I myosins Myo3p and Myo5p. localized predominantly to cortical actin patches
Ybe 593	110	941492	941602	-	Yeast scChrVII	124	sense ORF	YGR223C	Phosphatidylinositol 3
Ybe 791	107	572718	572825	-	Yeast scChrXI	124	antisense ORF	YKR069W	S-adenosyl-L-methionine uroporphyrinogen III transmethylase
Ybe 123	50	434980	435030	-	Yeast scChrII	124	sense ORF	YBR095C	Subunit of the histone deacetylase Rpd3L complex. possibly involved in cell fusion and invasive growth
Ybe 608	26	75439	75465	-	Yeast scChrVIII	124	antisense ORF	YHL015W	Protein component of the small (40S) ribosomal subunit. overproduction suppresses mutations affecting RNA polymerase III-dependent transcription. has similarity to E. coli S10 and rat S20 ribosomal proteins
Ybe 390	90	38642	38732	-	Yeast scChrV	123	sense ORF	YEL061C	Kinesin motor protein involved in mitotic spindle assembly and chromosome segregation
Ybe 585	441	1088953	1089394	+	Yeast scChrVII	122	sense telomere	TEL07R	Telomeric region on the right arm of Chromosome VII. composed of an X element core sequence
Ybe 1023	79	826012	826091	-	Yeast scChrXIII	122	sense ORF	YMR279C	Putative paralog of ATR1
Ybe 706	70	537068	537138	-	Yeast scChrX	122	antisense ORF	YJR054W	Vacuolar protein of unknown function. potential Cdc28p substrate
Ybe 120	71	287390	287461	+	Yeast scChrII	122	antisense ORF	YBR023C	Chitin synthase III
Ybe 796	459	7328	7787	-	Yeast scChrXII	122	sense ORF	YLL066C	Putative protein of unknown function with similarity to helicases. YLL066C is not an essential gene
Ybe 795	113	5650	5763	-	Yeast scChrXII	122	antisense ORF	YLL066W-B	Putative protein of unknown function. overexpression causes a cell cycle delay or arrest
Ybe 926	25	527809	527834	+	Yeast scChrXII	121	sense ORF	YLR187W	Protein of unknown function. green fluorescent protein (GFP)-fusion protein localizes to the cell periphery
Ybe 856	112	511098	511210	-	Yeast scChrXII	121	antisense ORF	YLR177W	Putative protein of unknown function. phosphorylated by Dbf2p-Mob1p in vitro. some strains contain microsatellite polymophisms at this locus. YLR177W is not an essential gene
Ybe 703	128	466997	467125	-	Yeast scChrX	121	antisense ORF	YJR018W	Dubious open reading frame unlikely to encode a functional protein
Ybe 349	125	281265	281390	-	Yeast scChrIX	121	sense ORF	YIL038C	Subunit of the CCR4-NOT complex
Ybe 814	96	203285	203381	-	Yeast scChrXII	121	antisense ORF	YLR030W	Putative protein of unknown function
Ybe 239	68	62563	62631	-	Yeast scChrIV	121	sense ORF	YDL220C	Single stranded DNA-binding protein found at TG1-3 telomere G-tails. regulates telomere replication through recruitment of specific sub-complexes
Ybe 1326	37	811885	811922	+	Yeast scChrXVI	120	antisense ORF	YPR138C	Ammonium permease of high capacity and low affinity. belongs to a ubiquitous family of cytoplasmic membrane proteins that transport only ammonium (NH4+). expression is under the nitrogen catabolite repression regulation ammonia permease
Ybe 721	58	639573	639631	-	Yeast scChrX	120
Ybe 406	53	141520	141573	-	Yeast scChrV	120
Ybe 465	46	71045	71091	+	Yeast scChrVI	120	antisense ORF	YFL033C	Glucose-repressible protein kinase involved in signal transduction during cell proliferation in response to nutrients
Ybe 1138	42	741530	741572	-	Yeast scChrXIV	119	antisense ORF	YNR060W	Ferric reductase
Ybe 710	81	546371	546452	-	Yeast scChrX	119	antisense ORF	YJR059W	Putative serine/threonine protein kinase involved in regulation of ion transport across plasma membrane. enhances spermine uptake
Ybe 731	52	623216	623268	+	Yeast scChrX	118
Ybe 718	45	605011	605056	-	Yeast scChrX	118	sense ORF	YJR094C	Master regulator of meiosis that is active only during meiotic events
Ybe 218	52	412531	412583	+	Yeast scChrIV	118	sense ORF	YDL022W	NAD-dependent glycerol-3-phosphate dehydrogenase
Ybe 992	87	493596	493683	-	Yeast scChrXIII	117	sense ORF	YMR111C	Protein of unknown function. green fluorescent protein (GFP)-fusion protein localizes to the nucleus. YMR111C is not an essential gene
Ybe 650	46	469910	469956	+	Yeast scChrVIII	117	sense ORF	YHR182W	Putative protein of unknown function. green fluorescent protein (GFP)-fusion protein localizes to the cell periphery and cytoplasm
Ybe 469	64	106396	106460	-	Yeast scChrVI	117	antisense ORF	YFL015W-A	Dubious open reading frame unlikely to encode a functional protein
Ybe 688	53	226560	226613	-	Yeast scChrX	116	antisense ORF	YJL105W	Protein of unknown function															sense ORF "YHR217C" Dubious open reading frame unlikely to encode a protein	based on available experimental and comparative sequence data. located in the telomeric region TEL08R.
Ybe 245	62	1051293	1051355	+	Yeast scChrIV	115	antisense ORF	YDR294C	Dihydrosphingosine phosphate lyase
Ybe 887	120	457151	457271	+	Yeast scChrXII	115	antisense rRNA	RDN18-1	18S ribosomal RNA
Ybe 71	42	108883	108925	-	Yeast scChrI	115	sense ORF	YAL022C	Nucleoside transporter with broad nucleoside selectivity. localized to intracellular membranes
Ybe 310	67	47867	47934	-	Yeast scChrIX	115	antisense ORF	YIL156W-B	Putative protein of unknown function
Ybe 732	37	638901	638938	+	Yeast scChrX	114	sense ORF	YJR114W	Dubious open reading frame unlikely to encode a protein
Ybe 722	83	437330	437413	+	Yeast scChrX	114	sense ORF	YJR001W	Vacuolar transporter
Ybe 259	52	262746	262798	-	Yeast scChrIV	114	antisense ORF	YDL112W	2'-O-ribose methyltransferase
Ybe 1237	449	1089208	1089657	+	Yeast scChrXV	113	sense telomere	TEL15R	Telomeric region on the right arm of Chromosome XV
Ybe 293	38	818695	818733	-	Yeast scChrIV	113	sense ORF	YDR179C	Subunit of the Cop9 signalosome
Ybe 331	49	1365838	1365887	-	Yeast scChrIV	112
Ybe 996	79	587205	587284	-	Yeast scChrXIII	112	sense ORF	YMR164C	Transcription factor involved in regulation of invasive growth and starch degradation. controls the activation of MUC1 and STA2 in response to nutritional signals
Ybe 624	60	265169	265229	-	Yeast scChrVIII	112	sense ORF	YHR080C	Protein of unknown function that may interact with ribosomes
Ybe 1074	54	203191	203245	-	Yeast scChrXIV	112	antisense ORF	YNL238W	Subtilisin-like protease (proprotein convertase)
Ybe 604	83	49999	50082	-	Yeast scChrVIII	112	antisense ORF	YHL028W	ER membrane protein involved in the translocation of soluble secretory proteins and insertion of membrane proteins into the ER membrane. may also have a role in the stress response but has only partial functional overlap with WSC1-3
Ybe 1035	32	479216	479248	+	Yeast scChrXIII	111	antisense ORF	YMR106C	Subunit of the telomeric Ku complex (Yku70p-Yku80p)
Ybe 247	52	152352	152404	-	Yeast scChrIV	111	sense ORF	YDL171C	NAD(+)-dependent glutamate synthase (GOGAT)
Ybe 952	423	1069610	1070033	+	Yeast scChrXII	110	sense telomere	TEL12R	Telomeric region on the right arm of Chromosome XII
Ybe 951	195	1064961	1065156	+	Yeast scChrXII	110	sense telomere	TEL12R	Telomeric region on the right arm of Chromosome XII
Ybe 1296	64	628788	628852	-	Yeast scChrXVI	110	antisense ORF	YPR030W	Nuclear protein proposed to regulate utilization of nonfermentable carbon sources and endocytosis of plasma membrane proteins. overproduction suppresses chs5 spa2 lethality at high temp. ubiquitinated by Rsp5p
Ybe 435	96	533502	533598	+	Yeast scChrV	110	antisense ORF	YER172C	RNA-dependent ATPase RNA helicase (DEIH box). required for disruption of U4/U6 base-pairing in native snRNPs to activate the spliceosome for catalysis. homologous to human U5-200kD
Ybe 240	38	65675	65713	-	Yeast scChrIV	110	antisense ORF	YDL219W	D-Tyr-tRNA(Tyr) deacylase
Ybe 271	46	1342494	1342540	+	Yeast scChrIV	109	sense ORF	YDR440W	Nucleosomal histone H3-Lys79 methylase. methylation is required for telomeric silencing
Ybe 1116	57	686153	686210	-	Yeast scChrXIV	109	antisense ORF	YNR032W	Putative serine/threonine protein phosphatase of the type 2A-like phosphatase family
Ybe 1018	388	409161	409549	+	Yeast scChrXIII	109	sense ORF	YMR070W	Nuclear transcription factor with two Cys2-His2 zinc fingers. involved in repression of a subset of hypoxic genes by Rox1p
Ybe 478	39	179406	179445	+	Yeast scChrVI	109	antisense ORF	YFR016C	Putative protein of unknown function. green fluorescent protein (GFP)-fusion protein localizes to the cytoplasm and bud. interacts with Spa2p. YFL016C is not an essential gene
Ybe 584	183	1068703	1068886	+	Yeast scChrVII	108	antisense ORF	YGR287C	Major isomaltase (alpha-1
Ybe 578	55	808939	808994	-	Yeast scChrVII	108	sense ORF	YGR161C	Putative component of the protein phosphatase type 2A complex
Ybe 515	68	229102	229170	-	Yeast scChrVII	108	sense ORF	YGL146C	Putative protein of unknown function. non-essential gene identified in a screen for mutants with increased levels of rDNA transcription. contains two putative transmembrane spans
Ybe 280	428	1530061	1530489	+	Yeast scChrIV	107	sense telomere	TEL04R	Telomeric region on the right arm of Chromosome IV. composed of an X element core sequence
Ybe 656	49	483813	483862	-	Yeast scChrVIII	107	sense ORF	YHR188C	Transmembrane protein subunit of the glycosylphosphatidylinositol transamidase complex that adds GPIs to newly synthesized proteins. human PIG-Tp homolog
Ybe 181	81	261835	261916	-	Yeast scChrIII	107	sense ORF	YCR084C	General repressor of transcription
Ybe 1214	55	892476	892531	+	Yeast scChrXV	106
Ybe 1002	74	624836	624910	-	Yeast scChrXIII	106	sense ORF	YMR182C	Putative transcriptional repressor with proline-rich zinc fingers. overproduction impairs cell growth
Ybe 544	68	592671	592739	+	Yeast scChrVII	106
Ybe 1090	136	441715	441851	-	Yeast scChrXIV	106	sense ORF	YNL097C	Probable component of the Rpd3 histone deacetylase complex
Ybe 1278	72	418403	418475	+	Yeast scChrXVI	106
Ybe 1079	67	314189	314256	-	Yeast scChrXIV	106	antisense ORF	YNL172W	Largest subunit of the Anaphase-Promoting Complex/Cyclosome (APC/C)
Ybe 890	134	458900	459034	+	Yeast scChrXII	105	undirected ARS	ARS1200-1	Chromosomal origin of bidirectional DNA replication. an rDNA ARS is presumed to be present in each tandem rDNA repeat
Ybe 177	61	55683	55744	+	Yeast scChrIII	105	antisense ORF	YCL038C	Vacuolar integral membrane protein required for efflux of amino acids during autophagic body breakdown in the vacuole. null mutation causes a gradual loss of viability during starvation
Ybe 645	77	420544	420621	-	Yeast scChrVIII	104	sense ORF	YHR161C	Protein involved in clathrin cage assembly. binds Pan1p and clathrin. homologous to Yap1802p
Ybe 502	68	94362	94430	+	Yeast scChrVII	104	sense ORF	YGL210W	Rab family GTPase
Ybe 1317	68	876851	876919	-	Yeast scChrXVI	103	sense ORF	YPR167C	3'-phosphoadenylsulfate reductase
Ybe 437	53	544413	544466	+	Yeast scChrV	103	sense ORF	YER176W	DNA dependent ATPase/DNA helicase belonging to the Dna2p- and Nam7p-like family of helicases that is involved in modulating translation termination. interacts with the translation termination factors
Ybe 221	62	461379	461441	+	Yeast scChrIV	103
Ybe 380	59	402397	402456	+	Yeast scChrIX	103	sense ORF	YIR023W	Positive regulator of genes in multiple nitrogen degradation pathways. contains DNA binding domain but does not appear to bind the dodecanucleotide sequence present in the promoter region of many genes involved in allantoin catabolism
Ybe 533	150	378909	379059	+	Yeast scChrVII	103	sense ORF	YGL066W	SAGA complex subunit with a role in anchoring the deubiquitination module into SAGA and SLIK complexes. involved in preinitiation complex assembly at promoters. human ortholog ataxin-7 is associated with spinocerebellar ataxia diseases
Ybe 582	73	1063815	1063888	+	Yeast scChrVII	102	antisense ORF	YGR286C	Biotin synthase
Ybe 1033	40	477193	477233	+	Yeast scChrXIII	102	antisense ORF	YMR105C	Phosphoglucomutase
Ybe 410	73	322334	322407	+	Yeast scChrV	102	sense ncRNA	SRG1	Non-protein-coding RNA that regulates the transcription of SER3. expression of SRG1 RNA represses expression of its neighboring gene SER3 via a transcription-interference mechanism
Ybe 1078	86	306610	306696	-	Yeast scChrXIV	102	sense ORF	YNL176C	Cell cycle-regulated gene of unknown function
Ybe 307	54	41091	41145	-	Yeast scChrIX	102	sense ORF	YIL160C	3-ketoacyl-CoA thiolase with broad chain length specificity
Ybe 953	420	1076267	1076687	+	Yeast scChrXII	101	sense telomere	TEL12R	Telomeric region on the right arm of Chromosome XII
Ybe 576	50	1029521	1029571	+	Yeast scChrVII	101	sense ORF	YGR270W	Protein that localizes to chromatin and has a role in regulation of histone gene expression. has a bromodomain-like region that interacts with the N-terminal tail of histone H3
Ybe 902	271	463351	463622	+	Yeast scChrXII	101	antisense rRNA	RDN25-2	25S ribosomal RNA
Ybe 1335	40	906966	907006	+	Yeast scChrXVI	100
Ybe 765	74	601575	601649	+	Yeast scChrXI	100	sense ORF	YKR086W	RNA helicase in the DEAH-box family involved in the second catalytic step of splicing
Ybe 1034	109	478696	478805	+	Yeast scChrXIII	100	antisense ORF	YMR106C	Subunit of the telomeric Ku complex (Yku70p-Yku80p)
Ybe 1283	35	448175	448210	+	Yeast scChrXVI	100	antisense ORF	YPL058C	Plasma membrane ATP-binding cassette (ABC) transporter
Ybe 563	104	906445	906549	+	Yeast scChrVII	99	sense ORF	YGR204W	Cytoplasmic trifunctional enzyme C1-tetrahydrofolate synthase
Ybe 1057	90	105928	106018	-	Yeast scChrXIV	99	sense ORF	YNL283C	Partially redundant sensor-transducer of the stress-activated PKC1-MPK1 signaling pathway involved in maintenance of cell wall integrity and recovery from heat shock. secretory pathway Wsc2p is required for the arrest of secretion response
Ybe 1136	39	712627	712666	-	Yeast scChrXIV	98	antisense ORF	YNR048W	Protein that interacts specifically in vivo with phospholipid translocase (flippase) Dnf3p. similar to Cdc50p
Ybe 424	80	456716	456796	+	Yeast scChrV	98	sense ORF	YER143W	DNA damage-inducible v-SNARE binding protein
Ybe 550	73	449471	449544	-	Yeast scChrVII	98	sense ORF	YGL025C	Subunit of the RNA polymerase II mediator complex. associates with core polymerase subunits to form the RNA polymerase II holoenzyme. essential for basal and activated transcription. direct target of Cyc8p-Tup1p transcriptional corepressor
Ybe 1113	100	408501	408601	+	Yeast scChrXIV	98	sense ORF	YNL116W	Protein involved in ubiquitination. plays a role in regulating spindle position and orientation. functionally redundant with Dma1p. orthologous to human RNF8 protein
Ybe 861	156	375310	375466	+	Yeast scChrXII	98	antisense ORF	YLR114C	Conserved protein involved in exocytic transport from the Golgi. mutation is synthetically lethal with apl2 vps1 double mutation. member of a protein superfamily with orthologs in diverse organisms
Ybe 782	32	293740	293772	-	Yeast scChrXI	98	sense ORF	YKL075C	Putative protein of unknown function. green fluorescent protein (GFP)-fusion protein localizes to the cytoplasm. proposed to be involved in resistance to streptozotocin and camptothecin
Ybe 843	88	252694	252782	+	Yeast scChrXII	98	antisense ORF	YLR055C	Subunit of the SAGA transcriptional regulatory complex but not present in SAGA-like complex SLIK/SALSA
Ybe 485	62	225658	225720	+	Yeast scChrVI	98	antisense ORF	YFR034C	Basic helix-loop-helix (bHLH) transcription factor of the myc-family. binds cooperatively with Pho2p to the PHO5 promoter. function is regulated by phosphorylation at multiple sites and by phosphate availability
Ybe 1264	53	136364	136417	+	Yeast scChrXVI	98	sense ORF	YPL220W	N-terminally acetylated protein component of the large (60S) ribosomal subunit
Ybe 1150	51	92976	93027	-	Yeast scChrXV	98
Ybe 241	29	84583	84612	-	Yeast scChrIV	98	antisense ORF	YDL210W	Permease that serves as a gamma-aminobutyrate (GABA) transport protein involved in the utilization of GABA as a nitrogen source. catalyzes the transport of putrescine and delta-aminolevulinic acid (ALA). localized to the vacuolar membrane
Ybe 168	59	11879	11938	+	Yeast scChrIII	98	sense gene_cassette	HML	Mating type cassette - left
Ybe 142	79	587794	587873	+	Yeast scChrII	97	antisense ORF	YBR179C	Mitofusin
Ybe 140	96	505199	505295	+	Yeast scChrII	97	sense ORF	YBR135W	Cyclin-dependent protein kinase regulatory subunit and adaptor. modulates proteolysis of M-phase targets through interactions with the proteasome. role in transcriptional regulation
Ybe 131	57	456184	456241	+	Yeast scChrII	97	sense ORF	YBR108W	Protein interacting with Rvs167p. null mutant is viable and displays elevated frequency of mitochondrial genome loss
Ybe 1011	53	304772	304825	+	Yeast scChrXIII	97	antisense ORF	YMR016C	Nuclear protein that plays a regulatory role in the cyclic AMP (cAMP)-dependent protein kinase (PKA) signal transduction pathway. negatively regulates pseudohyphal differentiation. homologous to several transcription factors
Ybe 322	72	95426	95498	-	Yeast scChrIX	97	sense ORF	YIL135C	Cytoplasmic protein of unknown function. identified as a high-copy suppressor of the synthetic lethality of a sis2 sit4 double mutant
Ybe 958	60	41646	41706	-	Yeast scChrXIII	97	sense ORF	YML115C	Component of the mannan polymerase I
Ybe 169	71	24914	24985	+	Yeast scChrIII	97	sense ORF	YCL057W	Zinc metalloendopeptidase
Ybe 1008	48	279182	279230	+	Yeast scChrXIII	96	antisense ORF	YMR006C	Phospholipase B (lysophospholipase) involved in phospholipid metabolism. displays transacylase activity in vitro. overproduction confers resistance to lysophosphatidylcholine
Ybe 463	40	71048	71088	-	Yeast scChrVI	96	sense ORF	YFL033C	Glucose-repressible protein kinase involved in signal transduction during cell proliferation in response to nutrients
Ybe 871	50	703412	703462	-	Yeast scChrXII	95	sense ORF	YLR278C	Zinc-cluster protein. GFP-fusion protein localizes to the nucleus. mutant shows moderate growth defect on caffeine. has a prion-domain like fragment that increases frequency of [URE3]. YLR278C is not an essential gene
Ybe 717	59	360352	360411	+	Yeast scChrX	95	sense ORF	YJL043W	Putative protein of unknown function. YJL043W is a non-essential gene
Ybe 384	72	46765	46837	+	Yeast scChrM	95
Ybe 761	88	509177	509265	+	Yeast scChrXI	94	antisense ORF	YKR036C	WD40 repeat-containing protein associated with the CCR4-NOT complex
Ybe 134	106	465638	465744	-	Yeast scChrII	94	antisense ORF	YBR113W	Dubious open reading frame unlikely to encode a protein
Ybe 191	59	199038	199097	+	Yeast scChrIII	94	sense mating_locus	MATALPHA	Mating type locus. note that the systematic sequence in SGD contains MATalpha sequences
Ybe 258	73	232616	232689	-	Yeast scChrIV	93	antisense ORF	YDL128W	Vacuolar membrane antiporter with Ca2+/H+ and K+/H+ exchange activity
Ybe 179	37	230408	230445	-	Yeast scChrIII	93	antisense ORF	YCR065W	Forkhead transcription factor that drives S-phase specific expression of genes involved in chromosome segregation
Ybe 1269	73	216838	216911	+	Yeast scChrXVI	93	antisense ORF	YPL176C	Plasma membrane protein that binds to Bsd2p and regulates ubiquitylation and vacuolar degradation of the metal transporter Smf1p. function is redundant with that of Tre2p. has similarity to transferrin receptors
Ybe 336	56	169992	170048	-	Yeast scChrIX	93	sense ORF	YIL104C	Chaperone protein required for the assembly of box H/ACA snoRNPs and thus for pre-rRNA processing
Ybe 743	51	52664	52715	+	Yeast scChrXI	93	sense ORF	YKL205W	Nuclear pore protein involved in nuclear export of pre-tRNA and in re-export of mature tRNAs after their retrograde import from the cytoplasm
Ybe 560	44	841601	841645	+	Yeast scChrVII	92	antisense ORF	YGR171C	Mitochondrial methionyl-tRNA synthetase (MetRS)
Ybe 569	25	736796	736821	-	Yeast scChrVII	92	sense ORF	YGR123C	Protein serine/threonine phosphatase with similarity to human phosphatase PP5. present in both the nucleus and cytoplasm. expressed during logarithmic growth. computational analyses suggest roles in phosphate metabolism and rRNA processing
Ybe 547	42	649513	649555	+	Yeast scChrVII	92
Ybe 546	71	426923	426994	-	Yeast scChrVII	92
Ybe 454	273	889	1162	-	Yeast scChrVI	92	antisense ORF	YFL067W	Protein of unknown function
Ybe 859	51	544877	544928	-	Yeast scChrXII	91	antisense ORF	YLR196W	Protein with WD-40 repeats involved in rRNA processing. associates with trans-acting ribosome biogenesis factors. similar to beta-transducin superfamily
Ybe 829	98	345843	345941	-	Yeast scChrXII	91	sense ORF	YLR103C	DNA replication initiation factor. recruited to MCM pre-RC complexes at replication origins. promotes release of MCM from Mcm10p
Ybe 983	49	209668	209717	+	Yeast scChrXIII	91	sense ORF	YML034W	Inner nuclear membrane protein that functions in regulation of subtelomeric genes and is linked to TREX (transcription export) factors. SRC1 produces 2 splice variant proteins with different functions. mutant has aneuploidy tolerance
Ybe 1252	27	207010	207037	-	Yeast scChrXVI	91	antisense ORF	YPL180W	Subunit of TORC1 (Tor1p or Tor2p-Kog1p-Lst8p-Tco89p)
Ybe 813	57	188098	188155	-	Yeast scChrXII	91	sense ORF	YLR024C	Cytoplasmic ubiquitin-protein ligase (E3). required for ubiquitylation of Rpn4p. mediates formation of a Mub1p-Ubr2p-Rad6p complex
Ybe 393	52	62004	62056	+	Yeast scChrV	91
Ybe 742	54	34092	34146	+	Yeast scChrXI	91	antisense ORF	YKL213C	WD repeat protein required for ubiquitin-mediated protein degradation
Ybe 1145	62	14912	14974	+	Yeast scChrXV	91
Ybe 298	42	960595	960637	-	Yeast scChrIV	90	antisense ORF	YDR251W	Essential protein of unknown function. exhibits variable expression during colony morphogenesis. overexpression permits survival without protein phosphatase 2A
Ybe 559	59	824317	824376	+	Yeast scChrVII	90	sense ORF	YGR162W	Translation initiation factor eIF4G
Ybe 562	71	524658	524729	-	Yeast scChrVII	90	antisense ORF	YGR017W	Putative protein of unknown function. green fluorescent protein (GFP)-fusion protein localizes to both the nucleus and the cytoplasm
Ybe 413	49	354001	354050	+	Yeast scChrV	90
Ybe 115	75	246497	246572	+	Yeast scChrII	90	sense ORF	YBR005W	Protein of the ER membrane involved in cell wall chitin deposition. may function in the endosomal-vacuolar trafficking pathway
Ybe 828	85	113429	113514	+	Yeast scChrXII	90	sense pseudogene	YLL016W	Non-essential Ras guanine nucleotide exchange factor (GEF) localized to the membrane. expressed in poor nutrients and on non-fermentable carbon sources. homologous to CDC25. contains a stop codon in S288C. full-length gene includes YLL017W
Ybe 1144	42	14804	14846	+	Yeast scChrXV	90
Ybe 160	66	744973	745039	-	Yeast scChrII	89	antisense ORF	YBR271W	Putative S-adenosylmethionine-dependent methyltransferase of the seven beta-strand family. green fluorescent protein (GFP)-fusion protein localizes to the cytoplasm. predicted to be involved in ribosome biogenesis
Ybe 125	38	453655	453693	-	Yeast scChrII	89
Ybe 834	101	458775	458876	-	Yeast scChrXII	88	sense rRNA	NTS2-1	Nontranscribed region of the rDNA repeat
Ybe 691	88	254345	254433	-	Yeast scChrX	88	sense ORF	YJL094C	Putative K+/H+ antiporter with a probable role in intracellular cation homeostasis
Ybe 484	59	187523	187582	-	Yeast scChrVI	88	antisense ORF	YFR019W	1-phosphatidylinositol-3-phosphate 5-kinase. vacuolar membrane kinase that generates phosphatidylinositol (3
Ybe 1015	36	754488	754524	-	Yeast scChrXIII	86
Ybe 609	99	48208	48307	+	Yeast scChrVIII	86
Ybe 388	90	4835	4925	+	Yeast scChrV	86	sense ORF	YEL075W-A	Dubious open reading frame unlikely to encode a functional protein
Ybe 289	75	694725	694800	-	Yeast scChrIV	85	antisense ORF	YDR122W	Serine/threonine protein kinase involved in regulation of exocytosis. localizes to the cytoplasmic face of the plasma membrane. closely related to Kin2p
Ybe 762	61	517520	517581	+	Yeast scChrXI	85	antisense long_terminal_repeat	YKRCdelta12	Ty1 LTR
Ybe 825	147	329684	329831	-	Yeast scChrXII	85	sense ORF	YLR095C	Member of a complex (Isw1b) with Isw1p and Ioc4p that exhibits nucleosome-stimulated ATPase activity and acts within coding regions to coordinate transcription elongation with termination and processing
Ybe 850	32	282208	282240	+	Yeast scChrXII	85	antisense ORF	YLR074C	Protein involved in bud-site selection. diploid mutants display a random budding pattern instead of the wild-type bipolar pattern
Ybe 1000	43	244595	244638	+	Yeast scChrXIII	85	sense ORF	YML013W	Protein involved in ER-associated protein degradation. proposed to coordinate the assembly of proteins involved in ERAD. contains a UBX (ubiquitin regulatory X) domain and a ubiquitin-associated (UBA) domain
Ybe 1102	54	237208	237262	+	Yeast scChrXIV	85	antisense ORF	YNL219C	Mannosyltransferase
Ybe 1177	48	111402	111450	+	Yeast scChrXV	85	antisense ORF	YOL108C	Transcription factor required for derepression of inositol-choline-regulated genes involved in phospholipid synthesis. forms a complex
Ybe 185	131	72800	72931	+	Yeast scChrIII	85	sense ORF	YCL027W	Membrane protein localized to the shmoo tip
Ybe 505	84	70147	70231	-	Yeast scChrVII	85	antisense ORF	YGL227W	Protein involved in proteasome-dependent catabolite degradation of fructose-1
Ybe 359	71	1527146	1527217	-	Yeast scChrIV	84	antisense telomere	TEL04R	Telomeric region on the right arm of Chromosome IV. composed of an X element core sequence
Ybe 285	170	518934	519104	-	Yeast scChrIV	84	sense transposable_element_gene	YDR034C-D	Retrotransposon TYA Gag and TYB Pol genes. transcribed/translated as one unit. polyprotein is processed to make a nucleocapsid-like protein (Gag)
Ybe 554	48	499012	499060	-	Yeast scChrVII	84	sense ORF	YGR002C	Component of the Swr1p complex that incorporates Htz1p into chromatin. component of the NuA4 histone acetyltransferase complex
Ybe 757	41	383019	383060	+	Yeast scChrXI	84	sense ORF	YKL030W	Dubious open reading frame
Ybe 523	234	279994	280228	-	Yeast scChrVII	84	sense ORF	YGL122C	Nuclear polyadenylated RNA-binding protein required for nuclear mRNA export and poly(A) tail length control. binds nuclear pore protein Mlp1p. autoregulates mRNA levels. related to human hnRNPs. nuclear localization sequence binds Kap104p
Ybe 1125	91	619060	619151	+	Yeast scChrXIV	83	antisense ORF	YNL007C	Type II HSP40 co-chaperone that interacts with the HSP70 protein Ssa1p. not functionally redundant with Ydj1p due to due to substrate specificity. shares similarity with bacterial DnaJ proteins
Ybe 662	85	513711	513796	-	Yeast scChrVIII	83	antisense ORF	YHR206W	Nuclear response regulator and transcription factor
Ybe 725	62	509279	509341	+	Yeast scChrX	83	sense ORF	YJR040W	Voltage-gated chloride channel localized to the golgi
Ybe 638	58	339932	339990	+	Yeast scChrVIII	83	sense ORF	YHR114W	SH3 domain protein implicated in the regulation of actin polymerization
Ybe 628	47	317715	317762	-	Yeast scChrVIII	83	antisense ORF	YHR102W	Protein kinase of the PAK/Ste20 kinase family
Ybe 102	39	89926	89965	+	Yeast scChrII	83
Ybe 807	42	84947	84989	-	Yeast scChrXII	83	antisense ORF	YLL028W	Polyamine transporter that recognizes spermine
Ybe 145	179	725075	725254	+	Yeast scChrII	82	sense ORF	YBR255W	Protein of unknown function
Ybe 1174	107	489363	489470	-	Yeast scChrXV	82	antisense ORF	YOR087W	Vacuolar cation channel
Ybe 1093	60	486325	486385	-	Yeast scChrXIV	82	antisense ORF	YNL075W	Component of the SSU processome
Ybe 755	52	355225	355277	+	Yeast scChrXI	82
Ybe 1076	54	296986	297040	-	Yeast scChrXIV	82	sense ORF	YNL182C	Essential component of the Rix1 complex (Rix1p
Ybe 781	49	268910	268959	-	Yeast scChrXI	82	sense ORF	YKL092C	GTPase activating factor for Rsr1p/Bud1p required for both axial and bipolar budding patterns. mutants exhibit random budding in all cell types
Ybe 689	117	245039	245156	-	Yeast scChrX	82	antisense ORF	YJL098W	Protein that forms a complex with the Sit4p protein phosphatase and is required for its function. member of a family of similar proteins including Sap4p
Ybe 973	60	216778	216838	-	Yeast scChrXIII	82	antisense ORF	YML030W	Putative protein of unknown function. GFP-fusion protein localizes to mitochondria. may interact with respiratory chain complexes III or IV. null mutant is viable and displays reduced frequency of mitochondrial genome loss
Ybe 826	44	104160	104204	+	Yeast scChrXII	82	sense ORF	YLL021W	Component of the polarisome
Ybe 612	159	49568	49727	+	Yeast scChrVIII	82	sense ORF	YHL028W	ER membrane protein involved in the translocation of soluble secretory proteins and insertion of membrane proteins into the ER membrane. may also have a role in the stress response but has only partial functional overlap with WSC1-3
Ybe 674	74	23352	23426	-	Yeast scChrX	82	antisense ORF	YJL217W	Cytoplasmic protein involved in the regulation of enolase (ENO1). mRNA expression is induced by calcium shortage
Ybe 269	59	1337940	1337999	+	Yeast scChrIV	81
Ybe 723	90	661688	661778	-	Yeast scChrX	81	sense ORF	YJR127C	Zinc-finger protein involved in transcriptional control of both nuclear and mitochondrial genes
Ybe 1029	71	410037	410108	+	Yeast scChrXIII	81	sense ORF	YMR070W	Nuclear transcription factor with two Cys2-His2 zinc fingers. involved in repression of a subset of hypoxic genes by Rox1p
Ybe 316	26	164519	164545	+	Yeast scChrIX	81	antisense ORF	YIL107C	6-phosphofructo-2-kinase
Ybe 746	40	119139	119179	+	Yeast scChrXI	81	sense ORF	YKL175W	Vacuolar membrane zinc transporter
Ybe 1333	23	884982	885005	+	Yeast scChrXVI	80	sense ORF	YPR171W	Adapter that links synaptojanins Inp52p and Inp53p to the cortical actin cytoskeleton
Ybe 1091	56	456573	456629	-	Yeast scChrXIV	80	antisense ORF	YNL090W	Non-essential small GTPase of the Rho/Rac subfamily of Ras-like proteins
Ybe 118	97	256017	256114	+	Yeast scChrII	80
Ybe 839	62	247648	247710	+	Yeast scChrXII	80	sense ORF	YLR052W	Subunit of the INO80 chromatin remodeling complex
Ybe 482	161	185879	186040	+	Yeast scChrVI	80	sense ORF	YFR019W	1-phosphatidylinositol-3-phosphate 5-kinase. vacuolar membrane kinase that generates phosphatidylinositol (3
Ybe 918	82	1073356	1073438	-	Yeast scChrXII	79	antisense telomere	TEL12R	Telomeric region on the right arm of Chromosome XII
Ybe 228	53	689438	689491	+	Yeast scChrIV	79	sense ORF	YDR119W	Protein of unknown function with proposed role as a basic amino acid permease based on phylogeny. GFP-fusion protein localizes to vacuolar membrane. physical interaction with Atg27p suggests a possible role in autophagy. non-essential gene
Ybe 1092	69	481011	481080	-	Yeast scChrXIV	79
Ybe 840	76	467912	467988	-	Yeast scChrXII	79	sense rRNA	NTS2-2	Non-transcribed region of the rDNA repeat
Ybe 901	230	462256	462486	+	Yeast scChrXII	79	antisense rRNA	RDN25-2	25S ribosomal RNA
Ybe 695	97	332895	332992	-	Yeast scChrX	79	sense ORF	YJL056C	Zinc-regulated transcription factor. binds to zinc-responsive promoters to induce transcription of certain genes in presence of zinc
Ybe 527	35	255239	255274	+	Yeast scChrVII	79	sense ORF	YGL135W	N-terminally acetylated protein component of the large (60S) ribosomal subunit
Ybe 1101	38	197798	197836	+	Yeast scChrXIV	79	antisense ORF	YNL241C	Glucose-6-phosphate dehydrogenase (G6PD)
Ybe 480	46	182386	182432	+	Yeast scChrVI	79	antisense ORF	YFR017C	Putative protein of unknown function. green fluorescent protein (GFP)-fusion protein localizes to the cytoplasm and is induced in response to the DNA-damaging agent MMS. YFR017C is not an essential gene
Ybe 1273	89	484658	484747	-	Yeast scChrXVI	78	antisense ORF	YPL036W	Plasma membrane H+-ATPase
Ybe 875	221	452900	453121	+	Yeast scChrXII	78	antisense rRNA	RDN25-1	25S ribosomal RNA
Ybe 646	49	421322	421371	+	Yeast scChrVIII	78	antisense ORF	YHR161C	Protein involved in clathrin cage assembly. binds Pan1p and clathrin. homologous to Yap1802p
Ybe 519	31	228423	228454	+	Yeast scChrVII	78
Ybe 610	51	98059	98110	-	Yeast scChrVIII	78	antisense ORF	YHL006W-A	Dubious open reading frame unlikely to encode a functional protein
Ybe 78	72	68442	68514	+	Yeast scChrI	78
Ybe 968	47	50915	50962	+	Yeast scChrXIII	78	antisense ORF	YML110C	2-hexaprenyl-6-methoxy-1
Ybe 558	146	812038	812184	+	Yeast scChrVII	77	sense retrotransposon	YGRWTy2-2	Long Terminal Repeat (LTR) retrotransposon of the Copia (Pseudoviridae) group. contains co-transcribed genes TYA Gag and TYB Pol
Ybe 936	36	760399	760435	+	Yeast scChrXII	77
Ybe 729	37	604158	604195	+	Yeast scChrX	77	antisense ORF	YJR093C	Subunit of cleavage polyadenylation factor (CPF)
Ybe 925	70	468726	468796	+	Yeast scChrXII	77	antisense rRNA	NTS2-2	Non-transcribed region of the rDNA repeat
Ybe 715	72	359864	359936	+	Yeast scChrX	77
Ybe 1105	206	333146	333352	+	Yeast scChrXIV	77	sense ORF	YNL161W	Serine/threonine protein kinase that regulates cell morphogenesis pathways. involved in cell wall biosynthesis
Ybe 487	71	242622	242693	+	Yeast scChrVI	77	sense ORF	YFR045W	Putative mitochondrial transport protein. null mutant is viable
Ybe 978	87	170646	170733	+	Yeast scChrXIII	77	sense ORF	YML052W	Plasma membrane protein that localizes to furrow-like invaginations (MCC patches). component of eisosomes. associated with endocytosis
Ybe 471	55	96218	96273	+	Yeast scChrVI	77	sense ORF	YFL021W	Transcriptional activator of genes involved in nitrogen catabolite repression. contains a GATA-1-type zinc finger DNA-binding motif. activity and localization regulated by nitrogen limitation and Ure2p
Ybe 204	60	42222	42282	+	Yeast scChrIV	77	antisense ORF	YDL231C	Zinc finger protein containing five transmembrane domains. null mutant exhibits strongly fragmented vacuoles and sensitivity to brefeldin A
Ybe 256	51	1184097	1184148	+	Yeast scChrIV	76	sense ORF	YDR353W	Cytoplasmic thioredoxin reductase
Ybe 997	144	588533	588677	-	Yeast scChrXIII	76	sense ORF	YMR164C	Transcription factor involved in regulation of invasive growth and starch degradation. controls the activation of MUC1 and STA2 in response to nutritional signals
Ybe 705	80	519226	519306	-	Yeast scChrX	76
Ybe 1290	46	483879	483925	+	Yeast scChrXVI	76	sense ORF	YPL036W	Plasma membrane H+-ATPase
Ybe 1288	38	473120	473158	+	Yeast scChrXVI	76	antisense ORF	YPL042C	Cyclin-dependent protein kinase
Ybe 553	51	472953	473004	-	Yeast scChrVII	76	antisense ORF	YGL012W	C-24(28) sterol reductase
Ybe 701	70	437216	437286	-	Yeast scChrX	76	antisense ORF	YJR001W	Vacuolar transporter
Ybe 402	51	195634	195685	+	Yeast scChrV	76	sense ORF	YER020W	Nucleotide binding alpha subunit of the heterotrimeric G protein that interacts with the receptor Gpr1p
Ybe 915	70	1066762	1066832	-	Yeast scChrXII	75	antisense telomere	TEL12R	Telomeric region on the right arm of Chromosome XII
Ybe 1300	33	596437	596470	+	Yeast scChrXVI	75
Ybe 430	97	525127	525224	+	Yeast scChrV	75	sense ORF	YER169W	JmjC domain-containing histone demethylase which can specifically demethylate H3K36 tri- and dimethyl modification states. transcriptional repressor of PHR1. Rph1p phosphorylation during DNA damage is under control of the MEC1-RAD53 pathway
Ybe 383	70	424653	424723	+	Yeast scChrIX	75
Ybe 1261	166	379358	379524	-	Yeast scChrXVI	75	sense ORF	YPL089C	MADS-box transcription factor
Ybe 302	86	1011851	1011937	-	Yeast scChrIV	74	sense ORF	YDR274C	Dubious open reading frame unlikely to encode a functional protein
Ybe 1117	65	686243	686308	-	Yeast scChrXIV	74	antisense ORF	YNR032W	Putative serine/threonine protein phosphatase of the type 2A-like phosphatase family
Ybe 1185	82	517744	517826	-	Yeast scChrXV	74	antisense ORF	YOR104W	Protein that induces appearance of [PIN+] prion when overproduced. predicted to be palmitoylated
Ybe 1089	93	427229	427322	-	Yeast scChrXIV	74
Ybe 1172	58	418106	418164	-	Yeast scChrXV	74
Ybe 382	33	414642	414675	+	Yeast scChrIX	74	antisense ORF	YIR031C	Malate synthase
Ybe 1155	38	160537	160575	-	Yeast scChrXV	74	sense ORF	YOL086C	Alcohol dehydrogenase
Ybe 686	32	99896	99928	-	Yeast scChrX	74	sense ORF	YJL171C	GPI-anchored cell wall protein of unknown function. induced in response to cell wall damaging agents and by mutations in genes involved in cell wall biogenesis. sequence similarity to YBR162C/TOS1
Ybe 1141	106	0	106	-	Yeast scChrXV	74	sense telomeric_repeat	TEL15L-TR	Terminal stretch of telomeric repeats on the left arm of Chromosome XV
Ybe 263	66	1256681	1256747	+	Yeast scChrIV	73	antisense ORF	YDR390C	Subunit of a heterodimeric nuclear SUMO activating enzyme (E1) with Aos1p. activates Smt3p (SUMO) before its conjugation to proteins (sumoylation)
Ybe 876	74	787078	787152	-	Yeast scChrXII	73	antisense ORF	YLR329W	Protein involved in early stages of meiotic recombination. required for chromosome synapsis. forms a complex with Rec104p and Spo11p necessary during the initiation of recombination
Ybe 148	270	780239	780509	+	Yeast scChrII	73	sense ORF	YBR289W	Subunit of the SWI/SNF chromatin remodeling complex involved in transcriptional regulation. functions interdependently in transcriptional activation with Snf2p and Snf6p
Ybe 712	68	572859	572927	-	Yeast scChrX	73	sense ORF	YJR073C	Phospholipid methyltransferase (methylene-fatty-acyl-phospholipid synthase)
Ybe 426	53	476734	476787	+	Yeast scChrV	73	antisense ORF	YER155C	Rho GTPase activating protein (RhoGAP) involved in the control of cytoskeleton organization and cellular morphogenesis. required for bud emergence
Ybe 827	60	331589	331649	-	Yeast scChrXII	73	sense ORF	YLR095C	Member of a complex (Isw1b) with Isw1p and Ioc4p that exhibits nucleosome-stimulated ATPase activity and acts within coding regions to coordinate transcription elongation with termination and processing
Ybe 1007	75	271095	271170	+	Yeast scChrXIII	73	antisense ORF	YMR001C	Polo-like kinase with multiple functions in mitosis and cytokinesis through substrate phosphorylation
Ybe 490	61	252074	252135	-	Yeast scChrVI	73
Ybe 188	43	107320	107363	+	Yeast scChrIII	73	sense ORF	YCL005W-A	Vacuolar H+ ATPase subunit e of the V-ATPase V0 subcomplex. essential for vacuolar acidification. interacts with the V-ATPase assembly factor Vma21p in the ER. involved in V0 biogenesis
Ybe 467	75	72467	72542	+	Yeast scChrVI	73	antisense ORF	YFL033C	Glucose-repressible protein kinase involved in signal transduction during cell proliferation in response to nutrients
Ybe 231	40	815634	815674	+	Yeast scChrIV	72	sense ORF	YDR176W	Transcriptional regulator involved in glucose repression of Gal4p-regulated genes. component of transcriptional adaptor and histone acetyltransferase complexes
Ybe 1205	74	810597	810671	-	Yeast scChrXV	72	sense ORF	YOR256C	Protein that functions with Tre1p to regulate ubiquitylation and vacuolar degradation of the metal transporter Smf1p. has similarity to transferrin receptors. inviability of null mutant in systematic studies is due to proximity to CDC31
Ybe 1158	54	271552	271606	-	Yeast scChrXV	72
Ybe 341	59	251035	251094	-	Yeast scChrIX	72	antisense ORF	YIL056W	Transcriptional activator
Ybe 1267	29	188954	188983	+	Yeast scChrXVI	72
Ybe 173	30	64649	64679	-	Yeast scChrIII	72	sense ORF	YCL031C	Essential protein involved in rRNA processing and ribosome biogenesis
Ybe 677	73	5215	5288	+	Yeast scChrX	72	antisense ORF	YJL225C	Putative protein of unknown function. similarity to DNA helicases that are also encoded within subtelomeric Y' elements and induced in telomerase deficient survivors
Ybe 879	51	824065	824116	-	Yeast scChrXII	71	sense ORF	YLR347C	Karyopherin beta
Ybe 230	62	712480	712542	+	Yeast scChrIV	71	sense ORF	YDR128W	Protein of unknown function. mtc5 is synthetically sick with cdc13-1
Ybe 568	43	654331	654374	-	Yeast scChrVII	71
Ybe 132	81	456420	456501	+	Yeast scChrII	71	sense ORF	YBR108W	Protein interacting with Rvs167p. null mutant is viable and displays elevated frequency of mitochondrial genome loss
Ybe 1156	29	195065	195094	-	Yeast scChrXV	71	antisense ORF	YOL072W	Nuclear pore-associated protein
Ybe 317	68	169887	169955	+	Yeast scChrIX	71
Ybe 542	39	530617	530656	+	Yeast scChrVII	70	sense ORF	YGR023W	Putative plasma membrane sensor
Ybe 841	118	468723	468841	-	Yeast scChrXII	70	sense rRNA	NTS2-2	Non-transcribed region of the rDNA repeat
Ybe 900	199	462045	462244	+	Yeast scChrXII	70	antisense rRNA	RDN25-2	25S ribosomal RNA
Ybe 877	190	453135	453325	+	Yeast scChrXII	70	antisense rRNA	RDN25-1	25S ribosomal RNA
Ybe 750	31	205918	205949	+	Yeast scChrXI	70	sense ORF	YKL126W	Serine/threonine protein kinase that phosphorylates and downregulates flippase activator Fpk1p. mutations affect receptor-mediated endocytosis and sphingolipid-mediated and cell integrity signaling pathways. homolog of mammalian kinase SGK
Ybe 472	171	138452	138623	+	Yeast scChrVI	70	sense retrotransposon	YFLWTy2-1	Long Terminal Repeat (LTR) retrotransposon of the Copia (Pseudoviridae) group. contains co-transcribed genes TYA Gag and TYB Pol
Ybe 1189	34	431200	431234	+	Yeast scChrXV	69	antisense ORF	YOR056C	Essential nuclear protein involved in proteasome maturation and synthesis of 40S ribosomal subunits. required for cleavage of the 20S pre-rRNA to generate the mature 18S rRNA
Ybe 521	30	241631	241661	+	Yeast scChrVII	69	antisense ORF	YGL140C	Putative protein of unknown function. non-essential gene. contains multiple predicted transmembrane domains
Ybe 615	72	209085	209157	-	Yeast scChrVIII	69	antisense ORF	YHR050W	Divalent metal ion transporter involved in manganese homeostasis. has broad specificity for di-valent and tri-valent metals. post-translationally regulated by levels of metal ions. member of the Nramp family of metal transport proteins
Ybe 748	66	176449	176515	+	Yeast scChrXI	69	antisense ORF	YKL144C	RNA polymerase III subunit C25
Ybe 399	64	99005	99069	+	Yeast scChrV	69	sense ORF	YEL028W	Dubious open reading frame unlikely to encode a protein
Ybe 601	45	6065	6110	-	Yeast scChrVIII	69	undirected ARS	ARS801	Putative replication origin
Ybe 332	52	1376311	1376363	-	Yeast scChrIV	68	antisense ORF	YDR457W	E3 ubiquitin ligase of the hect-domain class. has a role in mRNA export from the nucleus and may regulate transcriptional coactivators. involved in degradation of excess histones
Ybe 726	54	590912	590966	+	Yeast scChrX	68	antisense ORF	YJR090C	F-box protein component of the SCF ubiquitin-ligase complex. involved in carbon catabolite repression
Ybe 536	79	428558	428637	+	Yeast scChrVII	68	sense ORF	YGL036W	Putative protein of unknown function. green fluorescent protein (GFP)-fusion protein localizes to the cytoplasm. YGL036W is not an essential gene
Ybe 1260	114	378094	378208	-	Yeast scChrXVI	68	sense ORF	YPL090C	Protein component of the small (40S) ribosomal subunit. identical to Rps6Bp and has similarity to rat S6 ribosomal protein
Ybe 530	69	334013	334082	+	Yeast scChrVII	68	antisense ORF	YGL094C	Essential subunit of the Pan2p-Pan3p poly(A)-ribonuclease complex
Ybe 1072	107	70024	70131	+	Yeast scChrXIV	68	sense ORF	YNL298W	Cdc42p-activated signal transducing kinase of the PAK (p21-activated kinase) family
Ybe 1135	29	710020	710049	-	Yeast scChrXIV	67	antisense ORF	YNR047W	Ser/Thr protein kinase that regulates the putative phospholipid translocases Lem3p-Dnf1p/Dnf2p. phosphorylates and inhibits upstream inhibitory kinase
Ybe 552	44	681805	681849	+	Yeast scChrVII	67	sense ORF	YGR097W	Component of RNA polymerase II holoenzyme
Ybe 1197	35	666062	666097	-	Yeast scChrXV	67	sense ORF	YOR177C	Component of the meiotic outer plaque
Ybe 704	59	493856	493915	-	Yeast scChrX	67	sense ORF	YJR033C	Subunit of the RAVE complex (Rav1p
Ybe 401	63	181686	181749	+	Yeast scChrV	67	sense ORF	YER013W	DEAH-box RNA-dependent ATPase/ATP-dependent RNA helicase
Ybe 95	194	123226	123420	-	Yeast scChrII	67	sense ORF	YBL051C	Protein involved in G2/M phase progression and response to DNA damage
Ybe 959	144	42101	42245	-	Yeast scChrXIII	67	sense ORF	YML114C	TFIID subunit (65 kDa)
Ybe 792	53	665652	665705	-	Yeast scChrXI	66	antisense long_terminal_repeat	YKRWomega1	Ty5 LTR
Ybe 566	113	573994	574107	-	Yeast scChrVII	66	sense retrotransposon	YGRCTy2-1	Long Terminal Repeat (LTR) retrotransposon of the Copia (Pseudoviridae) group. contains genes TYA Gag and TYB Pol
Ybe 786	33	476895	476928	-	Yeast scChrXI	66	sense ORF	YKR019C	EH domain-containing protein involved in regulating phosphatidylinositol 4
Ybe 837	44	461876	461920	-	Yeast scChrXII	66	sense rRNA	RDN25-2	25S ribosomal RNA
Ybe 831	43	452739	452782	-	Yeast scChrXII	66	sense rRNA	RDN25-1	25S ribosomal RNA															YLR465C)	and part of ORF YLR466C-B
Ybe 491	66	253659	253725	-	Yeast scChrVI	66	sense ORF	YFR052C-A	Dubious open reading frame unlikely to encode a functional protein
Ybe 83	64	149444	149508	+	Yeast scChrI	66	antisense ORF	YAL001C	Largest of six subunits of the RNA polymerase III transcription initiation factor complex (TFIIIC). part of the TauB domain of TFIIIC that binds DNA at the BoxB promoter sites of tRNA and similar genes. cooperates with Tfc6p in DNA binding
Ybe 237	30	45349	45379	-	Yeast scChrIV	66	antisense ORF	YDL229W	Cytoplasmic ATPase that is a ribosome-associated molecular chaperone															based on available experimental and comparative sequence data. partially overlaps the verified ORF YRF1-4/YLR466W
Ybe 309	72	5237	5309	+	Yeast scChrIX	66	antisense ORF	YIL177C	Putative protein of unknown function. similarity to DNA helicases that are encoded within subtelomeric Y' elements and induced in telomerase deficient survivors
Ybe 1228	67	1086315	1086382	-	Yeast scChrXV	65	antisense telomere	TEL15R	Telomeric region on the right arm of Chromosome XV
Ybe 159	47	812877	812924	+	Yeast scChrII	65	sense telomere	TEL02R	Telomeric region on the right arm of Chromosome II. composed of an X element core sequence
Ybe 1199	31	605416	605447	+	Yeast scChrXV	65	antisense ORF	YOR145C	Essential nucleolar protein required for pre-18S rRNA processing
Ybe 199	127	316489	316616	+	Yeast scChrIII	65	sense telomere	TEL03R	Telomeric region on the right arm of Chromosome III. composed of an X element core sequence
Ybe 614	84	189185	189269	-	Yeast scChrVIII	65	sense ORF	YHR041C	Subunit of the RNA polymerase II mediator complex. associates with core polymerase subunits to form the RNA polymerase II holoenzyme. general transcription factor involved in telomere maintenance
Ybe 189	47	165257	165304	+	Yeast scChrIII	65	antisense ORF	YCR026C	Nucleotide pyrophosphatase/phosphodiesterase family member. mediates extracellular nucleotide phosphate hydrolysis along with Npp2p and Pho5p. activity and expression enhanced during conditions of phosphate starvation
Ybe 1244	152	111225	111377	-	Yeast scChrXVI	65	antisense ORF	YPL231W	Alpha subunit of fatty acid synthetase
Ybe 965	42	22976	23018	+	Yeast scChrXIII	65	antisense ORF	YML124C	Alpha-tubulin. associates with beta-tubulin (Tub2p) to form tubulin dimer
Ybe 1190	61	628565	628626	-	Yeast scChrXV	64	sense ORF	YOR156C	SUMO ligase
Ybe 896	148	460231	460379	+	Yeast scChrXII	64	antisense rRNA	NTS1-2	Non-transcribed region of the rDNA repeat located between the 3' ETS and RDN5
Ybe 1114	46	410597	410643	+	Yeast scChrXIV	64	antisense ORF	YNL115C	Putative protein of unknown function. green fluorescent protein (GFP)-fusion protein localizes to mitochondria. YNL115C is not an essential gene
Ybe 194	104	261149	261253	+	Yeast scChrIII	64	antisense ORF	YCR084C	General repressor of transcription
Ybe 187	146	85396	85542	+	Yeast scChrIII	64	sense retrotransposon	YCLWTy2-1	Long Terminal Repeat (LTR) retrotransposon of the Copia (Pseudoviridae) group. contains co-transcribed genes TYA Gag and TYB Pol
Ybe 1304	35	653525	653560	+	Yeast scChrXVI	63	antisense ORF	YPR042C	Member of the PUF protein family
Ybe 835	131	459573	459704	-	Yeast scChrXII	63	sense rRNA	NTS2-1	Nontranscribed region of the rDNA repeat
Ybe 129	36	410243	410279	+	Yeast scChrII	63	sense ORF	YBR083W	Transcription factor required for full Ty1 expression
Ybe 198	62	316270	316332	+	Yeast scChrIII	63	sense telomere	TEL03R	Telomeric region on the right arm of Chromosome III. composed of an X element core sequence
Ybe 627	29	303618	303647	-	Yeast scChrVIII	63	antisense ORF	YHR099W	Subunit of SAGA and NuA4 histone acetyltransferase complexes. interacts with acidic activators (e.g.
Ybe 848	27	278562	278589	+	Yeast scChrXII	63	antisense ORF	YLR071C	Subunit of the RNA polymerase II mediator complex. associates with core polymerase subunits to form the RNA polymerase II holoenzyme. required for glucose repression
Ybe 607	61	66117	66178	-	Yeast scChrVIII	63
Ybe 1062	46	31191	31237	+	Yeast scChrXIV	63	sense ORF	YNL324W	Dubious ORF unlikely to encode a functional protein
Ybe 1233	60	1043554	1043614	+	Yeast scChrXV	62	sense ORF	YOR376W	Dubious open reading frame unlikely to encode a protein
Ybe 868	46	622579	622625	-	Yeast scChrXII	62	antisense ORF	YLR241W	Putative protein of unknown function
Ybe 724	49	493785	493834	+	Yeast scChrX	62	antisense ORF	YJR033C	Subunit of the RAVE complex (Rav1p
Ybe 1259	32	376792	376824	-	Yeast scChrXVI	62	antisense ORF	YPL091W	Cytosolic and mitochondrial glutathione oxidoreductase
Ybe 1160	47	277757	277804	-	Yeast scChrXV	62	undirected ARS	ARS1511	Autonomously Replicating Sequence. replication capacity dependent upon Sum1p
Ybe 1271	108	255147	255255	+	Yeast scChrXVI	62	sense ORF	YPL157W	Trimethyl guanosine synthase
Ybe 517	62	250584	250646	-	Yeast scChrVII	62	antisense ORF	YGL137W	Essential beta'-coat protein of the COPI coatomer
Ybe 1263	91	117296	117387	+	Yeast scChrXVI	62	sense ORF	YPL229W	Putative protein of unknown function. green fluorescent protein (GFP)-fusion protein localizes to the cytoplasm. YPL229W is not an essential gene
Ybe 448	66	466468	466534	-	Yeast scChrV	61	antisense ORF	YER148W-A	Dubious open reading frame unlikely to encode a functional protein
Ybe 364	29	354150	354179	-	Yeast scChrIX	61	antisense ORF	YIL001W	Putative protein of unknown function. contains a BTB/POZ domain which generally function in protein interactions. deletion slightly improved competitive fitness in rich media. GFP-tagged protein is localized to the cytoplasm
Ybe 1165	65	341462	341527	-	Yeast scChrXV	61	sense ORF	YOR008C	Sensor-transducer of the stress-activated PKC1-MPK1 kinase pathway involved in maintenance of cell wall integrity. involved in organization of the actin cytoskeleton. secretory pathway Wsc1p is required for the arrest of secretion response
Ybe 1077	68	300780	300848	-	Yeast scChrXIV	61	sense ORF	YNL179C	Dubious open reading frame
Ybe 346	146	268333	268479	-	Yeast scChrIX	61	antisense ORF	YIL046W-A	Putative protein of unknown function. identified by expression profiling and mass spectrometry
Ybe 67	55	52128	52183	-	Yeast scChrI	61	sense ORF	YAL049C	Cytoplasmic protein involved in mitochondrial function or organization. null mutant displays reduced frequency of mitochondrial genome loss. potential Hsp82p interactor
Ybe 1060	59	20790	20849	+	Yeast scChrXIV	61	antisense ORF	YNL329C	AAA-peroxin that heterodimerizes with AAA-peroxin Pex1p and participates in the recycling of peroxisomal signal receptor Pex5p from the peroxisomal membrane to the cystosol
Ybe 262	32	1202669	1202701	+	Yeast scChrIV	60
Ybe 913	67	1031848	1031915	-	Yeast scChrXII	60	antisense ORF	YLR449W	Peptidyl-prolyl cis-trans isomerase (PPIase) (proline isomerase) localized to the nucleus. catalyzes isomerization of proline residues in histones H3 and H4
Ybe 1050	128	924299	924427	+	Yeast scChrXIII	60	sense telomere	TEL13R	Telomeric region on the right arm of Chromosome XIII
Ybe 1330	72	861470	861542	+	Yeast scChrXVI	60	sense ORF	YPR160W	Non-essential glycogen phosphorylase required for the mobilization of glycogen															YLR465C)	and part of ORF YLR466C-B
Ybe 649	65	453040	453105	+	Yeast scChrVIII	60	sense ORF	YHR175W	Putative low-affinity copper transporter of the vacuolar membrane. mutation confers resistance to toxic copper concentrations
Ybe 535	95	426362	426457	+	Yeast scChrVII	60	antisense ORF	YGL038C	Mannosyltransferase of the cis-Golgi apparatus
Ybe 1275	67	365768	365835	+	Yeast scChrXVI	60	sense ORF	YPL097W	Mitochondrial tyrosyl-tRNA synthetase
Ybe 403	110	294139	294249	+	Yeast scChrV	60	sense ORF	YER068W	Subunit of the CCR4-NOT complex
Ybe 976	90	244006	244096	-	Yeast scChrXIII	60	antisense ORF	YML014W	tRNA methyltransferase
Ybe 1075	37	233476	233513	-	Yeast scChrXIV	60	sense ORF	YNL221C	Subunit of both RNase MRP
Ybe 489	48	229065	229113	-	Yeast scChrVI	60	sense ORF	YFR037C	Component of the RSC chromatin remodeling complex. essential for viability and mitotic growth. homolog of SWI/SNF subunit Swi3p
Ybe 1065	78	36698	36776	+	Yeast scChrXIV	60	sense ORF	YNL321W	Calcium/H+ antiporter localized to the endoplasmic reticulum membrane. member of the calcium exchanger (CAX) family. potential Cdc28p substrate
Ybe 253	103	1147485	1147588	+	Yeast scChrIV	59	antisense ORF	YDR338C	Putative protein of unknown function
Ybe 911	80	1025173	1025253	-	Yeast scChrXII	59	antisense ORF	YLR446W	Putative protein of unknown function with similarity to hexokinases. transcript is upregulated during sporulation and the unfolded protein response. YLR446W is not an essential gene
Ybe 1223	60	918786	918846	-	Yeast scChrXV	59	sense ORF	YOR322C	Protein involved in regulating the endocytosis of plasma membrane proteins by recruiting the ubiquitin ligase Rsp5p to its target. localization changes in response to nutrient levels. null mutant has reduced affinity for alcian blue dye
Ybe 869	35	650714	650749	-	Yeast scChrXII	59	antisense ORF	YLR256W	Zinc finger transcription factor involved in the complex regulation of gene expression in response to levels of heme and oxygen. the S288C sequence differs from other strain backgrounds due to a Ty1 insertion in the carboxy terminus
Ybe 433	41	307953	307994	-	Yeast scChrV	59	antisense ORF	YER074W-A	Integral membrane protein required for ER to Golgi transport. localized to the Golgi
Ybe 754	52	239298	239350	+	Yeast scChrXI	59	antisense ORF	YKL105C	Putative protein of unknown function
Ybe 548	61	653507	653568	+	Yeast scChrVII	58
Ybe 1040	67	579578	579645	+	Yeast scChrXIII	58	antisense ORF	YMR162C	Aminophospholipid translocase (flippase) that maintains membrane lipid asymmetry in post-Golgi secretory vesicles. localizes to the trans-Golgi network. likely involved in protein transport. type 4 P-type ATPase
Ybe 986	90	322805	322895	-	Yeast scChrXIII	58	antisense ORF	YMR024W	Mitochondrial ribosomal protein of the large subunit
Ybe 636	54	296871	296925	+	Yeast scChrVIII	58	undirected ARS	ARS815	Putative replication origin
Ybe 476	71	182018	182089	-	Yeast scChrVI	58
Ybe 326	83	1287281	1287364	-	Yeast scChrIV	57	sense ORF	YDR407C	One of 10 subunits of the transport protein particle (TRAPP) complex of the cis-Golgi which mediates vesicle docking and fusion. involved in endoplasmic reticulum (ER) to Golgi membrane traffic
Ybe 324	52	1266887	1266939	-	Yeast scChrIV	57	sense ORF	YDR397C	Subunit of a heterodimeric NC2 transcription regulator complex with Bur6p. complex binds to TBP and can repress transcription by preventing preinitiation complex assembly or stimulate activated transcription. homologous to human NC2beta
Ybe 557	68	753820	753888	+	Yeast scChrVII	57	antisense ORF	YGR130C	Putative protein of unknown function. GFP-fusion protein localizes to the cytoplasm. possible component of the eisosome. specifically phosphorylated in vitro by mammalian diphosphoinositol pentakisphosphate (IP7)
Ybe 556	43	740077	740120	+	Yeast scChrVII	57	sense ORF	YGR124W	Asparagine synthetase
Ybe 1043	47	631008	631055	+	Yeast scChrXIII	57	sense ORF	YMR185W	Putative protein of unknown function. conflicting evidence on whether null mutant is viable with elongated buds
Ybe 928	49	548093	548142	+	Yeast scChrXII	57	antisense ORF	YLR199C	Protein involved in 20S proteasome assembly. forms a heterodimer with Add66p that binds to proteasome precursors. similar to human PAC1 constituent of the PAC1-PAC2 complex involved in proteasome assembly
Ybe 661	69	507301	507370	-	Yeast scChrVIII	57	antisense ORF	YHR204W	alpha-1
Ybe 90	157	72330	72487	+	Yeast scChrII	57	sense ORF	YBL081W	Non-essential protein of unknown function. null mutation results in a decrease in plasma membrane electron transport
Ybe 819	54	28410	28464	+	Yeast scChrXII	57
Ybe 797	172	11186	11358	-	Yeast scChrXII	57	sense Y'_element	TEL12L-YP2	More centromere-proximal of two short Y' elements in the left telomere of Chromosome XII. contains an ARS consensus sequence
Ybe 947	82	941856	941938	+	Yeast scChrXII	56	sense retrotransposon	YLRWTy2-1	Long Terminal Repeat (LTR) retrotransposon of the Copia (Pseudoviridae) group. contains co-transcribed genes TYA Gag and TYB Pol
Ybe 1042	795	609054	609849	+	Yeast scChrXIII	56	sense ORF	YMR173W	DNA damage-responsive protein
Ybe 1289	41	474227	474268	+	Yeast scChrXVI	56	antisense ORF	YPL042C	Cyclin-dependent protein kinase
Ybe 1169	40	396818	396858	-	Yeast scChrXV	56	sense ORF	YOR034C	Ankyrin repeat-containing protein similar to Akr1p. member of a family of putative palmitoyltransferases containing an Asp-His-His-Cys-cysteine rich (DHHC-CRD) domain. possibly involved in constitutive endocytosis of Ste3p
Ybe 526	59	321898	321957	-	Yeast scChrVII	56	antisense ORF	YGL097W	Nucleotide exchange factor for Gsp1p
Ybe 620	53	234243	234296	-	Yeast scChrVIII	56	sense ORF	YHR069C	Exosome non-catalytic core component. involved in 3'-5' RNA processing and degradation in both the nucleus and the cytoplasm. predicted to contain RNA binding domains. has similarity to human hRrp4p (EXOSC2)
Ybe 1071	80	199809	199889	-	Yeast scChrXIV	56	sense ORF	YNL240C	Component of the cytosolic iron-sulfur (FeS) protein assembly machinery
Ybe 473	68	154178	154246	-	Yeast scChrVI	56	antisense ORF	YFR004W	Metalloprotease subunit of the 19S regulatory particle of the 26S proteasome lid. couples the deubiquitination and degradation of proteasome substrates. involved
Ybe 510	65	124419	124484	-	Yeast scChrVII	56
Ybe 508	63	87147	87210	-	Yeast scChrVII	56	antisense ORF	YGL216W	Kinesin-related motor protein involved in mitotic spindle positioning
Ybe 581	47	1058200	1058247	+	Yeast scChrVII	55	antisense ORF	YGR282C	Endo-beta-1
Ybe 234	47	866013	866060	+	Yeast scChrIV	55	antisense ORF	YDR207C	Key transcriptional regulator of early meiotic genes
Ybe 551	44	668129	668173	+	Yeast scChrVII	55
Ybe 452	72	533771	533843	-	Yeast scChrV	55	sense ORF	YER172C	RNA-dependent ATPase RNA helicase (DEIH box). required for disruption of U4/U6 base-pairing in native snRNPs to activate the spliceosome for catalysis. homologous to human U5-200kD
Ybe 137	35	501670	501705	-	Yeast scChrII	55
Ybe 361	50	333074	333124	-	Yeast scChrIX	55	antisense ORF	YIL012W	Dubious open reading frame unlikely to encode a protein
Ybe 623	70	175160	175230	+	Yeast scChrVIII	55	sense ORF	YHR032W-A	Dubious open reading frame unlikely to encode a protein
Ybe 475	54	169156	169210	+	Yeast scChrVI	55
Ybe 65	55	35569	35624	-	Yeast scChrI	55	antisense ORF	YAL060W	NAD-dependent (R
Ybe 272	68	1348867	1348935	+	Yeast scChrIV	54	antisense ORF	YDR443C	Subunit of the RNA polymerase II mediator complex. associates with core polymerase subunits to form the RNA polymerase II holoenzyme. required for stable association of Srb10p-Srb11p kinase. essential for transcriptional regulation
Ybe 318	61	1173517	1173578	-	Yeast scChrIV	54	sense ORF	YDR349C	Putative GPI-anchored aspartic protease
Ybe 314	54	1079899	1079953	-	Yeast scChrIV	54	sense ORF	YDR309C	Redundant rho-like GTPase Cdc42p effector. homolog of Gic1p. involved in initiation of budding and cellular polarization. interacts with Cdc42p via the Cdc42/Rac-interactive binding (CRIB) domain and with PI(4
Ybe 595	21	1003293	1003314	-	Yeast scChrVII	54	sense ORF	YGR255C	Putative flavin-dependent monooxygenase
Ybe 296	52	860813	860865	-	Yeast scChrIV	54	antisense ORF	YDR205W	Member of the cation diffusion facilitator family
Ybe 1202	77	757408	757485	-	Yeast scChrXV	54	sense ORF	YOR221C	Predicted malonyl-CoA:ACP transferase
Ybe 1131	53	756229	756282	+	Yeast scChrXIV	54	antisense ORF	YNR067C	Daughter cell-specific secreted protein with similarity to glucanases
Ybe 1130	89	738881	738970	+	Yeast scChrXIV	54
Ybe 151	55	592717	592772	-	Yeast scChrII	54	sense ORF	YBR181C	Protein component of the small (40S) ribosomal subunit. identical to Rps6Ap and has similarity to rat S6 ribosomal protein
Ybe 1287	59	590795	590854	-	Yeast scChrXVI	54	sense ORF	YPR015C	Putative protein of unknown function. overexpression causes a cell cycle delay or arrest
Ybe 363	32	289862	289894	+	Yeast scChrIX	54	antisense ORF	YIL034C	Beta subunit of the capping protein (CP) heterodimer (Cap1p and Cap2p) which binds to the barbed ends of actin filaments preventing further polymerization. localized predominantly to cortical actin patches
Ybe 252	50	184115	184165	-	Yeast scChrIV	54	antisense ORF	YDL150W	RNA polymerase III subunit C53
Ybe 682	79	93882	93961	+	Yeast scChrX	54	antisense ORF	YJL176C	Subunit of the SWI/SNF chromatin remodeling complex
Ybe 274	36	1410899	1410935	+	Yeast scChrIV	53	antisense ORF	YDR476C	Putative protein of unknown function. green fluorescent protein (GFP)-fusion protein localizes to the endoplasmic reticulum. YDR476C is not an essential gene
Ybe 1336	46	908124	908170	+	Yeast scChrXVI	53	sense ORF	YPR185W	Regulatory subunit of the Atg1p signaling complex. stimulates Atg1p kinase activity. required for vesicle formation during autophagy and the cytoplasm-to-vacuole targeting (Cvt) pathway. involved in Atg9p
Ybe 1316	53	864863	864916	-	Yeast scChrXVI	53	sense ORF	YPR161C	Cyclin (Bur2p)-dependent protein kinase that functions in transcriptional regulation. phosphorylates the carboxy-terminal domain of Rpo21p and the C-terminal repeat domain of Spt5p. regulated by Cak1p
Ybe 878	39	803762	803801	-	Yeast scChrXII	53	sense ORF	YLR337C	Proline-rich actin-associated protein involved in cytoskeletal organization and cytokinesis. related to mammalian Wiskott-Aldrich syndrome protein (WASP)-interacting protein (WIP)
Ybe 882	181	454852	455033	+	Yeast scChrXII	53	sense ORF	YLR154W-C	Mitochondrial protein potentially involved in regulation of respiratory metabolism. interacts genetically with RPO41 and physically with Coq5p. encoded within the 25S rRNA gene on the opposite strand
Ybe 643	48	366612	366660	+	Yeast scChrVIII	53	antisense ORF	YHR131C	Putative protein of unknown function. green fluorescent protein (GFP)-fusion protein localizes to the cytoplasm. overexpression causes a cell cycle delay or arrest
Ybe 439	59	335815	335874	-	Yeast scChrV	53	sense ORF	YER088C-A	Dubious open reading frame unlikely to encode a functional protein
Ybe 353	41	248988	249029	+	Yeast scChrIX	53
Ybe 780	38	242839	242877	-	Yeast scChrXI	53
Ybe 617	42	229810	229852	-	Yeast scChrVIII	53	antisense ORF	YHR066W	Constituent of 66S pre-ribosomal particles
Ybe 1070	94	57663	57757	+	Yeast scChrXIV	53
Ybe 800	55	45405	45460	-	Yeast scChrXII	53	sense ORF	YLL048C	Transporter of the ATP-binding cassette (ABC) family involved in bile acid transport. similar to mammalian bile transporters
Ybe 456	38	34401	34439	-	Yeast scChrVI	53	sense ORF	YFL050C	Probable Mg(2+) transporter. overexpression confers increased tolerance to Al(3+) and Ga(3+) ions. plays a role in regulating Ty1 transposition
Ybe 964	67	17218	17285	+	Yeast scChrXIII	53	sense ORF	YML127W	Component of the RSC chromatin remodeling complex. DNA-binding protein involved in the synthesis of rRNA and in transcriptional repression and activation of genes regulated by the Target of Rapamycin (TOR) pathway
Ybe 389	95	6300	6395	+	Yeast scChrV	53	sense ORF	YEL074W	Dubious open reading frame unlikely to encode a protein
Ybe 1222	42	990322	990364	+	Yeast scChrXV	52	sense ORF	YOR349W	Tubulin folding factor D involved in beta-tubulin (Tub2p) folding. isolated as mutant with increased chromosome loss and sensitivity to benomyl
Ybe 891	36	868275	868311	-	Yeast scChrXII	52	antisense ORF	YLR372W	Elongase
Ybe 1327	64	821222	821286	+	Yeast scChrXVI	52	antisense ORF	YPR144C	Nucleolar protein
Ybe 1097	36	602258	602294	-	Yeast scChrXIV	52	sense ORF	YNL017C	Dubious open reading frame unlikely to encode a protein
Ybe 1187	30	545629	545659	-	Yeast scChrXV	52	antisense ORF	YOR117W	One of six ATPases of the 19S regulatory particle of the 26S proteasome involved in the degradation of ubiquitinated substrates. recruited to the GAL1-10 promoter region upon induction of transcription. similar to human TBP1
Ybe 538	54	511582	511636	+	Yeast scChrVII	52	sense ORF	YGR010W	Nicotinic acid mononucleotide adenylyltransferase
Ybe 127	71	406788	406859	+	Yeast scChrII	52	antisense ORF	YBR082C	Ubiquitin-conjugating enzyme (E2)
Ybe 195	38	269182	269220	+	Yeast scChrIII	52	sense ORF	YCR089W	Cell wall adhesin
Ybe 321	69	179532	179601	+	Yeast scChrIX	52	sense ORF	YIL099W	Intracellular sporulation-specific glucoamylase involved in glycogen degradation. induced during starvation of a/a diploids late in sporulation
Ybe 167	129	406	535	+	Yeast scChrIII	52	antisense X_element_combinatorial_repeats	TEL03L-XR	Telomeric X element combinatorial Repeat region on the left arm of Chromosome III. contains repeats of the D
Ybe 942	58	839520	839578	+	Yeast scChrXII	51
Ybe 739	102	745639	745741	+	Yeast scChrX	51	sense telomere	TEL10R	Telomeric region on the right arm of Chromosome X
Ybe 154	49	690643	690692	-	Yeast scChrII	51	sense ORF	YBR236C	Methyltransferase
Ybe 730	69	612216	612285	+	Yeast scChrX	51
Ybe 727	40	599459	599499	+	Yeast scChrX	51	sense ORF	YJR092W	Protein involved in bud-site selection and required for axial budding pattern. localizes with septins to bud neck in mitosis and may constitute an axial landmark for next round of budding. potential Cdc28p substrate
Ybe 438	60	329880	329940	-	Yeast scChrV	51	antisense ORF	YER086W	Threonine deaminase
Ybe 982	45	306294	306339	-	Yeast scChrXIII	51
Ybe 1009	84	294554	294638	+	Yeast scChrXIII	51	sense ORF	YMR012W	eIF3 component of unknown function. deletion causes defects in mitochondrial organization but not in growth or translation initiation
Ybe 337	117	193392	193509	-	Yeast scChrIX	51
Ybe 205	124	67155	67279	+	Yeast scChrIV	51	sense ORF	YDL218W	Putative protein of unknown function. YDL218W transcription is regulated by Azf1p and induced by starvation and aerobic conditions. expression also induced in cells treated with the mycotoxin patulin
Ybe 171	131	53989	54120	-	Yeast scChrIII	51	antisense ORF	YCL039W	Protein of unknown function
Ybe 1143	52	28790	28842	-	Yeast scChrXV	51	sense ORF	YOL155C	Haze-protective mannoprotein that reduces the particle size of aggregated proteins in white wines
Ybe 1146	56	25808	25864	+	Yeast scChrXV	51	sense ORF	YOL156W	Putative hexose transporter that is nearly identical to Hxt9p
Ybe 348	47	1512304	1512351	-	Yeast scChrIV	50	antisense ORF	YDR539W	Ferulic acid decarboxylase
Ybe 345	64	1489748	1489812	-	Yeast scChrIV	50	sense ORF	YDR524C-B	Putative protein of unknown function
Ybe 1218	62	956494	956556	+	Yeast scChrXV	50	sense ORF	YOR337W	Ty1 enhancer activator required for full levels of Ty enhancer-mediated transcription. C6 zinc cluster DNA-binding protein
Ybe 1298	33	670665	670698	-	Yeast scChrXVI	50	antisense ORF	YPR055W	Essential 121kDa subunit of the exocyst complex (Sec3p
Ybe 1128	68	668698	668766	+	Yeast scChrXIV	50	sense ORF	YNR021W	Putative protein of unknown function. green fluorescent protein (GFP)-fusion protein localizes to the endoplasmic reticulum. YNR021W is not an essential gene
Ybe 857	51	512084	512135	-	Yeast scChrXII	50	antisense ORF	YLR177W	Putative protein of unknown function. phosphorylated by Dbf2p-Mob1p in vitro. some strains contain microsatellite polymophisms at this locus. YLR177W is not an essential gene
Ybe 427	64	481561	481625	+	Yeast scChrV	50	antisense ORF	YER155C	Rho GTPase activating protein (RhoGAP) involved in the control of cytoskeleton organization and cellular morphogenesis. required for bud emergence
Ybe 531	51	344773	344824	+	Yeast scChrVII	50	antisense ORF	YGL089C	Mating pheromone alpha-factor
Ybe 687	93	210337	210430	-	Yeast scChrX	50	sense ORF	YJL110C	GATA zinc finger protein and Dal80p homolog that negatively regulates nitrogen catabolic gene expression by competing with Gat1p for GATA site binding. function requires a repressive carbon source. dimerizes with Dal80p and binds to Tor1p
Ybe 470	54	108351	108405	-	Yeast scChrVI	50	antisense ORF	YFL013W-A	Dubious ORF unlikely to encode a protein
Ybe 391	93	30738	30831	+	Yeast scChrV	50	antisense ORF	YEL064C	Putative transporter
Ybe 276	61	1444174	1444235	+	Yeast scChrIV	49	antisense ORF	YDR497C	Myo-inositol transporter with strong similarity to the minor myo-inositol transporter Itr2p
Ybe 268	62	1335057	1335119	+	Yeast scChrIV	49	sense ORF	YDR436W	Serine/threonine protein phosphatase Z
Ybe 941	109	834904	835013	+	Yeast scChrXII	49	sense ORF	YLR353W	Protein involved in bud-site selection. diploid mutants display a unipolar budding pattern instead of the wild-type bipolar pattern
Ybe 1210	28	807380	807408	+	Yeast scChrXV	49	sense ORF	YOR255W	Protein involved in sporulation. required for the construction of the outer spore wall layers. required for proper localization of Spo14p
Ybe 1301	52	678967	679019	-	Yeast scChrXVI	49	antisense ORF	YPR064W	Dubious open reading frame unlikely to encode a functional protein
Ybe 922	116	468312	468428	+	Yeast scChrXII	49	antisense rRNA	NTS2-2	Non-transcribed region of the rDNA repeat
Ybe 1173	55	429731	429786	-	Yeast scChrXV	49	antisense ORF	YOR055W	Dubious open reading frame unlikely to encode a functional protein
Ybe 1163	44	326878	326922	-	Yeast scChrXV	49	antisense ORF	YOR001W	Nuclear exosome exonuclease component. has 3'-5' exonuclease activity. involved in RNA processing
Ybe 356	25	320546	320571	-	Yeast scChrIX	49	sense ORF	YIL017C	Protein involved in proteasome-dependent catabolite degradation of fructose-1
Ybe 180	54	261201	261255	-	Yeast scChrIII	49	sense ORF	YCR084C	General repressor of transcription
Ybe 752	62	227657	227719	+	Yeast scChrXI	49	sense ORF	YKL112W	DNA binding protein with possible chromatin-reorganizing activity involved in transcriptional activation
Ybe 779	38	207877	207915	-	Yeast scChrXI	49
Ybe 1154	77	154771	154848	-	Yeast scChrXV	49
Ybe 679	46	20034	20080	+	Yeast scChrX	49	sense ORF	YJL219W	Putative hexose transporter that is nearly identical to Hxt11p
Ybe 385	70	1075	1145	+	Yeast scChrV	49	sense ORF	YEL077W-A	Dubious open reading frame
Ybe 246	42	1085450	1085492	+	Yeast scChrIV	48	sense ORF	YDR311W	Subunit of TFIIH and nucleotide excision repair factor 3 complexes
Ybe 150	135	782235	782370	+	Yeast scChrII	48	sense ORF	YBR289W	Subunit of the SWI/SNF chromatin remodeling complex involved in transcriptional regulation. functions interdependently in transcriptional activation with Snf2p and Snf6p
Ybe 1297	72	636820	636892	-	Yeast scChrXVI	48	antisense ORF	YPR032W	Effector of Rab GTPase Sec4p
Ybe 993	40	543453	543493	-	Yeast scChrXIII	48	sense ORF	YMR137C	Nuclease required for a post-incision step in the repair of DNA single and double-strand breaks that result from interstrand crosslinks produced by a variety of mono- and bi-functional psoralen derivatives. induced by UV-irradiation
Ybe 1096	21	511729	511750	-	Yeast scChrXIV	48	antisense ORF	YNL061W	Probable RNA m(5)C methyltransferase
Ybe 648	49	438011	438060	+	Yeast scChrVIII	48	antisense ORF	YHR166C	Subunit of the Anaphase-Promoting Complex/Cyclosome (APC/C)
Ybe 644	122	399775	399897	-	Yeast scChrVIII	48	sense ORF	YHR151C	Protein of unknown function. mtc6 is synthetically sick with cdc13-1
Ybe 340	74	244237	244311	-	Yeast scChrIX	48	sense ORF	YIL062C	Subunit of the ARP2/3 complex
Ybe 1253	40	216290	216330	-	Yeast scChrXVI	48	sense ORF	YPL176C	Plasma membrane protein that binds to Bsd2p and regulates ubiquitylation and vacuolar degradation of the metal transporter Smf1p. function is redundant with that of Tre2p. has similarity to transferrin receptors
Ybe 773	70	168381	168451	-	Yeast scChrXI	48	sense ORF	YKL149C	RNA lariat debranching enzyme
Ybe 747	74	127517	127591	+	Yeast scChrXI	48	sense ORF	YKL171W	Protein kinase. implicated in proteasome function. interacts with TORC1
Ybe 1151	100	102089	102189	-	Yeast scChrXV	48	antisense ORF	YOL115W	Non-canonical poly(A) polymerase
Ybe 806	51	78688	78739	-	Yeast scChrXII	48	sense ORF	YLL031C	ER membrane localized phosphoryltransferase that adds phosphoethanolamine onto the third mannose residue of the glycosylphosphatidylinositol (GPI) anchor precursor. similar to human PIG-O protein
Ybe 771	63	74410	74473	-	Yeast scChrXI	48	antisense long_terminal_repeat	YKLWdelta1	Ty1 LTR
Ybe 464	47	51086	51133	+	Yeast scChrVI	48
Ybe 304	56	1012442	1012498	-	Yeast scChrIV	47	antisense ORF	YDR275W	Protein of unknown function
Ybe 295	41	858947	858988	-	Yeast scChrIV	47	antisense ORF	YDR204W	Protein with a role in ubiquinone (Coenzyme Q) biosynthesis
Ybe 580	65	832712	832777	-	Yeast scChrVII	47	antisense ORF	YGR167W	Clathrin light chain
Ybe 1132	40	766714	766754	+	Yeast scChrXIV	47	sense ORF	YNR070W	Putative transporter of the ATP-binding cassette (ABC) family
Ybe 1013	31	738118	738149	-	Yeast scChrXIII	47	antisense ORF	YMR232W	Cytoplasmic protein localized to the shmoo tip. required for the alignment of parental nuclei before nuclear fusion during mating
Ybe 415	52	392206	392258	+	Yeast scChrV	47	antisense ORF	YER114C	Protein implicated in polar growth
Ybe 989	434	354179	354613	-	Yeast scChrXIII	47	antisense ORF	YMR043W	Transcription factor involved in cell-type-specific transcription and pheromone response. plays a central role in the formation of both repressor and activator complexes
Ybe 1182	33	314991	315024	+	Yeast scChrXV	47	antisense ORF	YOL006C	Topoisomerase I
Ybe 113	56	182802	182858	+	Yeast scChrII	47	sense ORF	YBL020W	Essential integral membrane protein that is required for translocation of Man5GlcNac2-PP-Dol from the cytoplasmic side to the lumenal side of the ER membrane but is not the flippase. mutation is suppressed by expression of human p53 protein
Ybe 398	55	85636	85691	+	Yeast scChrV	47	sense ORF	YEL034W	Translation elongation factor eIF-5A
Ybe 507	101	76128	76229	-	Yeast scChrVII	47
Ybe 1148	87	69543	69630	-	Yeast scChrXV	47	sense ORF	YOL135C	Subunit of the RNA polymerase II mediator complex. associates with core polymerase subunits to form the RNA polymerase II holoenzyme. essential for transcriptional regulation
Ybe 500	39	37279	37318	-	Yeast scChrVII	47	antisense ORF	YGL247W	Essential nuclear envelope integral membrane protein required for nuclear envelope morphology
Ybe 275	36	1419456	1419492	+	Yeast scChrIV	46	antisense ORF	YDR481C	Repressible alkaline phosphatase
Ybe 1221	30	916246	916276	-	Yeast scChrXV	46	antisense ORF	YOR321W	Protein O-mannosyltransferase
Ybe 897	63	896534	896597	-	Yeast scChrXII	46	sense ORF	YLR387C	Cytoplasmic 60S subunit biogenesis factor
Ybe 1311	54	812381	812435	-	Yeast scChrXVI	46	sense ORF	YPR138C	Ammonium permease of high capacity and low affinity. belongs to a ubiquitous family of cytoplasmic membrane proteins that transport only ammonium (NH4+). expression is under the nitrogen catabolite repression regulation ammonia permease
Ybe 1020	75	811279	811354	-	Yeast scChrXIII	46	sense ORF	YMR273C	Protein with a role in regulating Swe1p-dependent polarized growth. interacts with silencing proteins at the telomere. has a role in Bcy1p localization. implicated in mRNA nuclear export. involved in mitotic exit through Cdc14p regulation
Ybe 1137	48	733545	733593	-	Yeast scChrXIV	46	sense ORF	YNR057C	Dethiobiotin synthetase
Ybe 998	31	593679	593710	-	Yeast scChrXIII	46	sense ORF	YMR166C	Predicted transporter of the mitochondrial inner membrane. has similarity to human mitochondrial ATP-Mg/Pi carriers. YMR166C is not an essential gene
Ybe 927	79	537673	537752	+	Yeast scChrXII	46	sense ORF	YLR191W	Integral peroxisomal membrane protein required for translocation of peroxisomal matrix proteins
Ybe 905	114	464026	464140	+	Yeast scChrXII	46	antisense rRNA	RDN25-2	25S ribosomal RNA
Ybe 1188	36	420736	420772	+	Yeast scChrXV	46	antisense ORF	YOR048C	Nuclear 5' to 3' single-stranded RNA exonuclease
Ybe 128	47	407405	407452	+	Yeast scChrII	46
Ybe 412	50	344061	344111	+	Yeast scChrV	46	antisense ORF	YER093C	Subunit of TORC2 (Tor2p-Lst8p-Avo1-Avo2-Tsc11p-Bit61p)
Ybe 474	43	167996	168039	-	Yeast scChrVI	46	undirected ARS	ARS606	Highly-efficient autonomously replicating sequence on Chromosome VI
Ybe 328	29	153855	153884	-	Yeast scChrIX	46	antisense ORF	YIL112W	Subunit of the Set3 complex
Ybe 81	42	114601	114643	+	Yeast scChrI	46	sense ORF	YAL019W-A	Dubious open reading frame unlikely to encode a protein
Ybe 208	64	101615	101679	+	Yeast scChrIV	46	antisense ORF	YDL199C	Putative transporter
Ybe 678	34	61286	61320	-	Yeast scChrX	46	antisense ORF	YJL198W	Low-affinity phosphate transporter. deletion of pho84
Ybe 799	52	29938	29990	-	Yeast scChrXII	46
Ybe 498	76	20419	20495	-	Yeast scChrVII	46
Ybe 789	34	533348	533382	-	Yeast scChrXI	45	sense ORF	YKR052C	Iron transporter that mediates Fe2+ transport across the inner mitochondrial membrane. mitochondrial carrier family member
Ybe 283	147	441210	441357	-	Yeast scChrIV	45	sense ORF	YDL005C	Subunit of the RNA polymerase II mediator complex. associates with core polymerase subunits to form the RNA polymerase II holoenzyme. essential for transcriptional regulation
Ybe 1112	119	391295	391414	+	Yeast scChrXIV	45	antisense ORF	YNL125C	Protein with similarity to monocarboxylate permeases
Ybe 637	36	314691	314727	+	Yeast scChrVIII	45
Ybe 846	73	255446	255519	+	Yeast scChrXII	45	sense ORF	YLR057W	Putative protein of unknown function. YLR050W is not an essential gene
Ybe 621	80	171759	171839	+	Yeast scChrVIII	45	antisense ORF	YHR031C	DNA helicase involved in rDNA replication and Ty1 transposition. relieves replication fork pauses at telomeric regions. structurally and functionally related to Pif1p
Ybe 514	67	165199	165266	-	Yeast scChrVII	45
Ybe 957	54	29641	29695	-	Yeast scChrXIII	45	sense ORF	YML120C	NADH:ubiquinone oxidoreductase
Ybe 360	52	1529230	1529282	-	Yeast scChrIV	44	antisense telomere	TEL04R	Telomeric region on the right arm of Chromosome IV. composed of an X element core sequence
Ybe 586	56	893171	893227	-	Yeast scChrVII	44	sense ORF	YGR197C	Protein involved in resistance to nitrosoguanidine (MNNG) and 6-azauracil (6-AU). expression is regulated by transcription factors involved in multidrug resistance
Ybe 1318	63	884685	884748	-	Yeast scChrXVI	44	antisense ORF	YPR171W	Adapter that links synaptojanins Inp52p and Inp53p to the cortical actin cytoskeleton
Ybe 1285	51	565979	566030	-	Yeast scChrXVI	44	sense ORF	YPR005C	Cytoplasmic protein involved in halotolerance. decreases intracellular Na+ (via Ena1p) and increases intracellular K+ by decreasing efflux. expression repressed by Ssn6p-Tup1p and Sko1p and induced by NaCl
Ybe 122	60	434770	434830	-	Yeast scChrII	44	sense ORF	YBR095C	Subunit of the histone deacetylase Rpd3L complex. possibly involved in cell fusion and invasive growth
Ybe 1167	21	379201	379222	-	Yeast scChrXV	44	antisense ORF	YOR025W	Member of the Sir2 family of NAD(+)-dependent protein deacetylases. involved along with Hst4p in telomeric silencing
Ybe 368	55	312438	312493	+	Yeast scChrIX	44	sense ORF	YIL022W	Essential component of the Translocase of the Inner Mitochondrial membrane (TIM23 complex). tethers the import motor and regulatory factors (PAM complex) to the translocation channel (Tim23p-Tim17p core complex)
Ybe 216	44	303153	303197	+	Yeast scChrIV	44
Ybe 980	135	288413	288548	-	Yeast scChrXIII	44	antisense ORF	YMR011W	High-affinity glucose transporter of the major facilitator superfamily
Ybe 214	69	265553	265622	+	Yeast scChrIV	44	antisense ORF	YDL109C	Putative lipase. involved in lipid metabolism. YDL109C is not an essential gene
Ybe 984	69	220091	220160	+	Yeast scChrXIII	44	sense ORF	YML028W	Thioredoxin peroxidase
Ybe 772	37	121112	121149	-	Yeast scChrXI	44	sense ORF	YKL174C	Protein involved in excretion of putrescine and spermidine. putative polyamine transporter in the Golgi or post-Golgi vesicles
Ybe 1053	46	53256	53302	-	Yeast scChrXIV	44	antisense ORF	YNL309W	Protein with a role in regulation of MBF-specific transcription at Start
Ybe 591	41	922702	922743	-	Yeast scChrVII	43	sense ORF	YGR216C	Membrane protein involved in the synthesis of N-acetylglucosaminyl phosphatidylinositol (GlcNAc-PI)
Ybe 1213	58	859292	859350	+	Yeast scChrXV	43	antisense ORF	YOR290C	Catalytic subunit of the SWI/SNF chromatin remodeling complex involved in transcriptional regulation. contains DNA-stimulated ATPase activity. functions interdependently in transcriptional activation with Snf5p and Snf6p
Ybe 1204	39	771422	771461	-	Yeast scChrXV	43	antisense ORF	YOR230W	Transcriptional modulator involved in regulation of meiosis
Ybe 763	47	565947	565994	+	Yeast scChrXI	43
Ybe 549	48	448985	449033	-	Yeast scChrVII	43	sense ORF	YGL025C	Subunit of the RNA polymerase II mediator complex. associates with core polymerase subunits to form the RNA polymerase II holoenzyme. essential for basal and activated transcription. direct target of Cyc8p-Tup1p transcriptional corepressor
Ybe 1083	67	420393	420460	-	Yeast scChrXIV	43	antisense ORF	YNL107W	Subunit of both the NuA4 histone H4 acetyltransferase complex and the SWR1 complex
Ybe 197	153	283140	283293	+	Yeast scChrIII	43	sense ORF	YCR093W	Component of the CCR4-NOT complex
Ybe 105	41	282988	283029	-	Yeast scChrII	43	antisense ORF	YBR021W	Uracil permease
Ybe 525	69	252487	252556	+	Yeast scChrVII	43	sense ORF	YGL137W	Essential beta'-coat protein of the COPI coatomer
Ybe 690	85	251294	251379	-	Yeast scChrX	43	antisense ORF	YJL095W	Mitogen-activated protein (MAP) kinase kinase kinase acting in the protein kinase C signaling pathway
Ybe 481	47	183256	183303	+	Yeast scChrVI	43	antisense ORF	YFR018C	Putative protein of unknown function
Ybe 250	100	170503	170603	-	Yeast scChrIV	43	sense ORF	YDL160C	Cytoplasmic DExD/H-box helicase
Ybe 64	29	8085	8114	-	Yeast scChrI	43	undirected ARS	ARS103	Autonomously Replicating Sequence
Ybe 279	81	1527531	1527612	+	Yeast scChrIV	42	sense telomere	TEL04R	Telomeric region on the right arm of Chromosome IV. composed of an X element core sequence
Ybe 919	50	1075429	1075479	-	Yeast scChrXII	42	antisense telomere	TEL12R	Telomeric region on the right arm of Chromosome XII
Ybe 589	77	907692	907769	-	Yeast scChrVII	42	antisense ORF	YGR204W	Cytoplasmic trifunctional enzyme C1-tetrahydrofolate synthase
Ybe 943	51	849046	849097	+	Yeast scChrXII	42	antisense ORF	YLR361C	Phosphoesterase involved in downregulation of the unfolded protein response
Ybe 232	68	826440	826508	+	Yeast scChrIV	42	antisense ORF	YDR181C	Subunit of the SAS complex (Sas2p
Ybe 736	54	662933	662987	+	Yeast scChrX	42	sense ORF	YJR128W	Dubious open reading frame unlikely to encode a protein
Ybe 1124	60	590749	590809	+	Yeast scChrXIV	42	antisense ORF	YNL023C	Protein that binds to Fpr1p
Ybe 991	45	477321	477366	-	Yeast scChrXIII	42	sense ORF	YMR105C	Phosphoglucomutase
Ybe 219	44	446062	446106	+	Yeast scChrIV	42	sense ORF	YDL003W	Essential subunit of the cohesin complex required for sister chromatid cohesion in mitosis and meiosis. apoptosis induces cleavage and translocation of a C-terminal fragment to mitochondria. expression peaks in S phase
Ybe 1279	46	428276	428322	+	Yeast scChrXVI	42	sense ORF	YPL065W	Component of the ESCRT-I complex (Stp22p
Ybe 697	65	356744	356809	-	Yeast scChrX	42	antisense ORF	YJL045W	Minor succinate dehydrogenase isozyme. homologous to Sdh1p
Ybe 713	44	336642	336686	+	Yeast scChrX	42	sense ORF	YJL053W	Vacuolar protein sorting protein that forms part of the multimeric membrane-associated retromer complex along with Vps35p
Ybe 1104	54	326846	326900	+	Yeast scChrXIV	42	antisense ORF	YNL163C	Cytoplasmic GTPase involved in biogenesis of the 60S ribosome. has similarity to translation elongation factor 2 (Eft1p and Eft2p)
Ybe 351	102	289807	289909	-	Yeast scChrIX	42	sense ORF	YIL034C	Beta subunit of the capping protein (CP) heterodimer (Cap1p and Cap2p) which binds to the barbed ends of actin filaments preventing further polymerization. localized predominantly to cortical actin patches
Ybe 1254	91	229296	229387	-	Yeast scChrXVI	42	sense ORF	YPL169C	Poly(A)RNA binding protein involved in nuclear mRNA export
Ybe 335	104	169407	169511	-	Yeast scChrIX	42	sense ORF	YIL105C	Phosphoinositide PI4
Ybe 98	92	130412	130504	-	Yeast scChrII	42	sense ORF	YBL047C	Key endocytic protein involved in a network of interactions with other endocytic proteins
Ybe 613	47	72618	72665	+	Yeast scChrVIII	42	antisense ORF	YHL016C	Plasma membrane transporter for both urea and polyamines
Ybe 77	51	64581	64632	+	Yeast scChrI	42	sense ORF	YAL041W	Guanine nucleotide exchange factor (GEF or GDP-release factor) for Cdc42p. required for polarity establishment and maintenance
Ybe 255	93	1179775	1179868	+	Yeast scChrIV	41	sense ORF	YDR351W	Protein involved in the transport of cell wall components from the Golgi to the cell surface. required for bud growth
Ybe 1217	84	868730	868814	-	Yeast scChrXV	41	antisense ORF	YOR294W	Essential protein that binds ribosomal protein L11 and is required for nuclear export of the 60S pre-ribosomal subunit during ribosome biogenesis. mouse homolog shows altered expression in Huntington's disease model mice
Ybe 1048	24	855433	855457	+	Yeast scChrXIII	41	antisense ORF	YMR293C	Subunit of the trimeric GatFAB AmidoTransferase(AdT) complex. involved in the formation of Q-tRNAQ. required for remodeling of ER caused by Hmg2p overexpression. similar to bacterial GatA glutamyl-tRNA amidotransferase
Ybe 1313	59	826055	826114	-	Yeast scChrXVI	41	sense ORF	YPR147C	Putative protein of unknown function. green fluorescent protein (GFP)-fusion protein localizes to the cytoplasm and is induced in response to the DNA-damaging agent MMS
Ybe 292	80	812053	812133	-	Yeast scChrIV	41	antisense ORF	YDR174W	Chromatin associated high mobility group (HMG) family member involved in genome maintenance. rDNA-binding component of the Pol I transcription system. associates with a 5'-3' DNA helicase and Fpr1p
Ybe 1306	55	682458	682513	-	Yeast scChrXVI	41	antisense ORF	YPR067W	Protein required for maturation of mitochondrial and cytosolic Fe/S proteins
Ybe 1003	81	626890	626971	-	Yeast scChrXIII	41	sense ORF	YMR183C	Plasma membrane t-SNARE involved in fusion of secretory vesicles at the plasma membrane. syntaxin homolog that is functionally redundant with Sso1p
Ybe 1098	24	623483	623507	-	Yeast scChrXIV	41	antisense ORF	YNL004W	Poly(A+) RNA-binding protein
Ybe 1284	61	565684	565745	-	Yeast scChrXVI	41
Ybe 1081	59	416259	416318	-	Yeast scChrXIV	41	antisense ORF	YNL112W	Essential ATP-dependent RNA helicase of the DEAD-box protein family
Ybe 629	39	335053	335092	-	Yeast scChrVIII	41	sense ORF	YHR112C	Putative protein of unknown function. green fluorescent protein (GFP)-fusion protein localizes to the cytoplasm
Ybe 347	70	279726	279796	-	Yeast scChrIX	41	antisense ORF	YIL039W	Conserved phosphoesterase domain-containing protein that acts together with Emp24p/Erv25p in cargo exit from the ER. deletion confers sensitivity to 4-(N-(S-glutathionylacetyl)amino) phenylarsenoxide (GSAO)
Ybe 112	120	162236	162356	+	Yeast scChrII	41	sense ORF	YBL031W	Mitotic spindle protein that interacts with components of the Dam1 (DASH) complex
Ybe 1061	31	146801	146832	-	Yeast scChrXIV	41
Ybe 206	62	96233	96295	+	Yeast scChrIV	41	antisense ORF	YDL203C	Protein that functions upstream of Pkc1p in the cell wall integrity pathway. GFP-fusion protein expression is induced in response to the DNA-damaging agent MMS. non-tagged Ack1p is detected in purified mitochondria
Ybe 501	76	44914	44990	-	Yeast scChrVII	41	sense ORF	YGL242C	Putative protein of unknown function. deletion mutant is viable
Ybe 86	61	16816	16877	+	Yeast scChrII	41	antisense ORF	YBL105C	Protein serine/threonine kinase essential for cell wall remodeling during growth. localized to sites of polarized growth and the mother-daughter bud neck. homolog of the alpha
Ybe 1201	56	734198	734254	-	Yeast scChrXV	40	antisense ORF	YOR208W	Phosphotyrosine-specific protein phosphatase involved in the inactivation of mitogen-activated protein kinase (MAPK) during osmolarity sensing. dephosporylates Hog1p MAPK and regulates its localization. localized to the nucleus
Ybe 733	36	640812	640848	+	Yeast scChrX	40	sense ORF	YJR116W	Putative protein of unknown function
Ybe 790	68	567495	567563	-	Yeast scChrXI	40
Ybe 668	47	556610	556657	+	Yeast scChrVIII	40	sense telomere	TEL08R	Telomeric region on the right arm of Chromosome VIII
Ybe 1038	36	537139	537175	+	Yeast scChrXIII	40	sense ORF	YMR133W	Protein involved in early stages of meiotic recombination. possibly involved in the coordination of recombination and meiotic division. mutations lead to premature initiation of the first meiotic division
Ybe 836	52	460066	460118	-	Yeast scChrXII	40	sense rRNA	NTS1-2	Non-transcribed region of the rDNA repeat located between the 3' ETS and RDN5
Ybe 758	36	431133	431169	+	Yeast scChrXI	40	antisense snoRNA	snR87	C/D box small nucleolar RNA (snoRNA). guides 2'-O-methylation of small subunit (SSU) rRNA at position A436
Ybe 375	43	430140	430183	-	Yeast scChrIX	40
Ybe 107	44	343528	343572	-	Yeast scChrII	40	antisense ORF	YBR054W	Putative protein of unknown function. the authentic
Ybe 988	41	335491	335532	-	Yeast scChrXIII	40	antisense ORF	YMR032W	Bud neck-localized
Ybe 119	92	257997	258089	+	Yeast scChrII	40
Ybe 1157	51	209968	210019	-	Yeast scChrXV	40	sense ORF	YOL063C	Protein involved in transcriptional regulation of RNR2 and RNR3. expression of the gene is induced by DNA damage and null mutations confer increased resistance to hydroxyurea. N-terminal region has a leucine repeat and a WD40 repeat
Ybe 616	50	209891	209941	-	Yeast scChrVIII	40	antisense ORF	YHR051W	Subunit VI of cytochrome c oxidase
Ybe 1251	63	190090	190153	-	Yeast scChrXVI	40	antisense ORF	YPL189W	Probable membrane protein with a possible role in proton symport of glycerol. member of the MBOAT family of putative membrane-bound O-acyltransferases. Gup1p homolog
Ybe 94	67	75574	75641	+	Yeast scChrII	40	sense ORF	YBL079W	Subunit of the nuclear pore complex (NPC)
Ybe 75	64	33872	33936	+	Yeast scChrI	40	sense ORF	YAL061W	Putative medium-chain alcohol dehydrogenase with similarity to BDH1. transcription induced by constitutively active PDR1 and PDR3
Ybe 242	80	1017220	1017300	+	Yeast scChrIV	39	antisense tRNA	tE(CUC)D	tRNA-Glu
Ybe 1224	69	936945	937014	-	Yeast scChrXV	39	sense ORF	YOR329C	Protein required for normal actin organization and endocytosis. targeting subunit for protein phosphatase type 1. undergoes Crm1p-dependent nuclear-cytoplasmic shuttling. multicopy suppressor of clathrin deficiency
Ybe 945	49	901513	901562	+	Yeast scChrXII	39	antisense ORF	YLR389C	Metalloprotease involved
Ybe 1329	38	828372	828410	+	Yeast scChrXVI	39
Ybe 146	78	745639	745717	+	Yeast scChrII	39	sense ORF	YBR271W	Putative S-adenosylmethionine-dependent methyltransferase of the seven beta-strand family. green fluorescent protein (GFP)-fusion protein localizes to the cytoplasm. predicted to be involved in ribosome biogenesis
Ybe 1200	48	613254	613302	+	Yeast scChrXV	39	antisense ORF	YOR151C	RNA polymerase II second largest subunit B150
Ybe 667	51	559578	559629	-	Yeast scChrVIII	39	antisense telomere	TEL08R	Telomeric region on the right arm of Chromosome VIII
Ybe 1039	47	548430	548477	+	Yeast scChrXIII	39	sense ORF	YMR140W	Protein of unknown function. interacts with both the Reg1p/Glc7p phosphatase and the Snf1p kinase
Ybe 1186	69	529475	529544	-	Yeast scChrXV	39	antisense ORF	YOR110W	One of six subunits of the RNA polymerase III transcription initiation factor complex (TFIIIC). part of the TauA globular domain of TFIIIC that binds DNA at the BoxA promoter sites of tRNA and similar genes
Ybe 788	51	522845	522896	-	Yeast scChrXI	39	antisense ORF	YKR044W	Protein of unknown function that interacts with Ulp1p
Ybe 1292	55	511315	511370	+	Yeast scChrXVI	39	sense ORF	YPL021W	Non-essential protein of unconfirmed function. affects pre-rRNA processing
Ybe 852	43	484630	484673	-	Yeast scChrXII	39
Ybe 139	54	481936	481990	+	Yeast scChrII	39	antisense ORF	YBR121C	Cytoplasmic and mitochondrial glycyl-tRNA synthase that ligates glycine to the cognate anticodon bearing tRNA. transcription termination factor that may interact with the 3'-end of pre-mRNA to promote 3'-end formation
Ybe 863	35	446689	446724	+	Yeast scChrXII	39	antisense ORF	YLR153C	Acetyl-coA synthetase isoform which
Ybe 700	65	420040	420105	-	Yeast scChrX	39	antisense ORF	YJL009W	Dubious open reading frame unlikely to encode a protein
Ybe 126	52	393477	393529	+	Yeast scChrII	39	sense ORF	YBR078W	GPI-anchored protein of unknown function
Ybe 124	34	373387	373421	+	Yeast scChrII	39
Ybe 640	124	341777	341901	+	Yeast scChrVIII	39	sense ORF	YHR116W	Mitochondrial intermembrane space protein that functions in mitochondrial copper homeostasis
Ybe 824	60	328318	328378	-	Yeast scChrXII	39	sense ORF	YLR094C	Protein of unknown function
Ybe 1103	46	241511	241557	+	Yeast scChrXIV	39
Ybe 622	61	236490	236551	-	Yeast scChrVIII	39	sense ORF	YHR070C-A	Dubious open reading frame unlikely to encode a protein
Ybe 981	66	204859	204925	+	Yeast scChrXIII	39	antisense ORF	YML037C	Putative protein of unknown function with some characteristics of a transcriptional activator. may be a target of Dbf2p-Mob1p kinase. GFP-fusion protein co-localizes with clathrin-coated vesicles. YML037C is not an essential gene
Ybe 477	73	182502	182575	-	Yeast scChrVI	39	sense ORF	YFR017C	Putative protein of unknown function. green fluorescent protein (GFP)-fusion protein localizes to the cytoplasm and is induced in response to the DNA-damaging agent MMS. YFR017C is not an essential gene
Ybe 1178	62	174006	174068	+	Yeast scChrXV	39	sense ORF	YOL081W	GTPase-activating protein that negatively regulates RAS by converting it from the GTP- to the GDP-bound inactive form
Ybe 745	26	101611	101637	+	Yeast scChrXI	39	sense ORF	YKL182W	Beta subunit of fatty acid synthetase
Ybe 468	21	90384	90405	+	Yeast scChrVI	39
Ybe 311	100	38815	38915	+	Yeast scChrIX	39	sense ORF	YIL162W	Invertase
Ybe 1052	51	33469	33520	-	Yeast scChrXIV	39	sense ORF	YNL322C	Cell wall glycoprotein involved in beta-glucan assembly. serves as a K1 killer toxin membrane receptor
Ybe 1059	46	16455	16501	+	Yeast scChrXIV	39	antisense ORF	YNL331C	Putative aryl-alcohol dehydrogenase with similarity to P. chrysosporium aryl-alcohol dehydrogenase. mutational analysis has not yet revealed a physiological role
Ybe 1328	60	822797	822857	+	Yeast scChrXVI	38	sense ORF	YPR145W	Asparagine synthetase
Ybe 1312	41	816110	816151	-	Yeast scChrXVI	38	sense ORF	YPR141C	Minus-end-directed microtubule motor that functions in mitosis and meiosis
Ybe 1310	41	792915	792956	-	Yeast scChrXVI	38	antisense ORF	YPR129W	Protein containing an Lsm domain. negatively regulates translation initiation via 48S preinitiation complex assembly. may bind RNA and have a role in RNA processing. overproduction suppresses null mutation in clathrin heavy chain gene CHC1
Ybe 1322	60	751816	751876	+	Yeast scChrXVI	38	antisense ORF	YPR112C	Essential conserved protein that is part of the 90S preribosome. required for production of 18S rRNA and small ribosomal subunit. contains five consensus RNA-binding domains
Ybe 716	28	595653	595681	-	Yeast scChrX	38	sense ORF	YJR091C	Member of the Puf family of RNA-binding proteins
Ybe 1041	50	588737	588787	+	Yeast scChrXIII	38	antisense ORF	YMR164C	Transcription factor involved in regulation of invasive growth and starch degradation. controls the activation of MUC1 and STA2 in response to nutritional signals
Ybe 1123	119	579912	580031	+	Yeast scChrXIV	38	sense ORF	YNL027W	Transcription factor that activates transcription of genes involved in stress response. nuclear localization is positively regulated by calcineurin-mediated dephosphorylation
Ybe 883	69	455161	455230	+	Yeast scChrXII	38	antisense rRNA	RDN25-1	25S ribosomal RNA
Ybe 1031	58	447901	447959	+	Yeast scChrXIII	38	antisense ORF	YMR089C	Component
Ybe 1168	30	396599	396629	-	Yeast scChrXV	38	sense ORF	YOR034C	Ankyrin repeat-containing protein similar to Akr1p. member of a family of putative palmitoyltransferases containing an Asp-His-His-Cys-cysteine rich (DHHC-CRD) domain. possibly involved in constitutive endocytosis of Ste3p
Ybe 696	59	344867	344926	-	Yeast scChrX	38	antisense ORF	YJL050W	ATP-dependent 3'-5' RNA helicase of the Dead-box family
Ybe 192	55	211312	211367	+	Yeast scChrIII	38	sense ORF	YCR047W-A	Dubious ORF unlikely to encode a protein
Ybe 1066	51	185925	185976	-	Yeast scChrXIV	38	antisense ORF	YNL246W	NAP family histone chaperone. binds to histones and Rtt109p
Ybe 97	69	128558	128627	-	Yeast scChrII	38	sense ORF	YBL047C	Key endocytic protein involved in a network of interactions with other endocytic proteins
Ybe 803	59	2992	3051	+	Yeast scChrXII	38	antisense ORF	YLL067C	Putative protein of unknown function with similarity to helicases
Ybe 273	42	1410423	1410465	+	Yeast scChrIV	37	antisense ORF	YDR476C	Putative protein of unknown function. green fluorescent protein (GFP)-fusion protein localizes to the endoplasmic reticulum. YDR476C is not an essential gene
Ybe 1234	48	1051898	1051946	+	Yeast scChrXV	37	sense ORF	YOR380W	Transcriptional repressor involved in the control of multidrug resistance. negatively regulates expression of the PDR5 gene. member of the Gal4p family of zinc cluster proteins
Ybe 1226	45	1039503	1039548	-	Yeast scChrXV	37
Ybe 575	60	1003250	1003310	+	Yeast scChrVII	37	antisense ORF	YGR255C	Putative flavin-dependent monooxygenase
Ybe 583	83	857748	857831	-	Yeast scChrVII	37
Ybe 939	36	811599	811635	+	Yeast scChrXII	37	sense ORF	YLR342W	Catalytic subunit of 1
Ybe 1206	43	771126	771169	+	Yeast scChrXV	37	sense ORF	YOR230W	Transcriptional modulator involved in regulation of meiosis
Ybe 1044	42	636820	636862	+	Yeast scChrXIII	37	antisense ORF	YMR188C	Mitochondrial ribosomal protein of the small subunit
Ybe 1294	64	612618	612682	-	Yeast scChrXVI	37	antisense ORF	YPR024W	Catalytic subunit of the mitochondrial inner membrane i-AAA protease complex
Ybe 1299	81	589427	589508	+	Yeast scChrXVI	37
Ybe 441	21	572417	572438	+	Yeast scChrV	37	sense telomere	TEL05R	Telomeric region on the right arm of Chromosome V. composed of an X element core sequence
Ybe 287	69	570977	571046	-	Yeast scChrIV	37	antisense ORF	YDR060W	Constituent of 66S pre-ribosomal particles
Ybe 865	32	565488	565520	-	Yeast scChrXII	37	sense ORF	YLR212C	Gamma-tubulin
Ybe 431	40	525968	526008	+	Yeast scChrV	37	sense ORF	YER170W	Mitochondrial adenylate kinase
Ybe 1118	43	515199	515242	+	Yeast scChrXIV	37
Ybe 445	34	377827	377861	-	Yeast scChrV	37
Ybe 979	75	272256	272331	-	Yeast scChrXIII	37	antisense ORF	YMR002W	Mitochondrial intermembrane space protein
Ybe 96	64	123966	124030	-	Yeast scChrII	37	sense ORF	YBL051C	Protein involved in G2/M phase progression and response to DNA damage
Ybe 207	40	97836	97876	+	Yeast scChrIV	37	antisense ORF	YDL203C	Protein that functions upstream of Pkc1p in the cell wall integrity pathway. GFP-fusion protein expression is induced in response to the DNA-damaging agent MMS. non-tagged Ack1p is detected in purified mitochondria
Ybe 395	48	70926	70974	+	Yeast scChrV	37	sense ORF	YEL043W	Predicted cytoskeleton protein involved in intracellular signalling based on quantitative analysis of protein-protein interaction maps. may interact with ribosomes
Ybe 89	29	43237	43266	-	Yeast scChrII	37	sense ORF	YBL096C	Non-essential protein of unknown function
Ybe 457	29	34703	34732	-	Yeast scChrVI	37	sense ORF	YFL050C	Probable Mg(2+) transporter. overexpression confers increased tolerance to Al(3+) and Ga(3+) ions. plays a role in regulating Ty1 transposition
Ybe 1229	51	1088394	1088445	-	Yeast scChrXV	36	antisense telomere	TEL15R	Telomeric region on the right arm of Chromosome XV
Ybe 1325	50	945125	945175	-	Yeast scChrXVI	36	antisense telomere	TEL16R	Telomeric region on the right arm of Chromosome XVI
Ybe 236	63	933665	933728	+	Yeast scChrIV	36	sense ORF	YDR235W	U1 snRNP protein involved in splicing
Ybe 1337	56	931522	931578	+	Yeast scChrXVI	36	sense ORF	YPR196W	Putative maltose activator
Ybe 1209	63	840118	840181	-	Yeast scChrXV	36	sense ORF	YOR275C	Protein involved in proteolytic activation of Rim101p in response to alkaline pH. PalA/AIP1/Alix family member. interaction with the ESCRT-III subunit Snf7p suggests a relationship between pH response and multivesicular body formation
Ybe 1046	68	776399	776467	+	Yeast scChrXIII	36	antisense ORF	YMR253C	Putative protein of unknown function. green fluorescent protein (GFP)-fusion protein localizes to the cytoplasm in a punctate pattern. YMR253C is not an essential gene
Ybe 1139	76	767686	767762	-	Yeast scChrXIV	36	antisense ORF	YNR070W	Putative transporter of the ATP-binding cassette (ABC) family
Ybe 291	140	766999	767139	-	Yeast scChrIV	36	sense ORF	YDR153C	Protein containing an N-terminal epsin-like domain involved in clathrin recruitment and traffic between the Golgi and endosomes. associates with the clathrin adaptor Gga2p
Ybe 937	47	765863	765910	+	Yeast scChrXII	36	sense ORF	YLR317W	Dubious open reading frame. may be part of a bicistronic transcript with NKP2/YLR315W. overlaps the verified ORF TAD3/YLR316C
Ybe 1045	70	723097	723167	+	Yeast scChrXIII	36	antisense ORF	YMR227C	TFIID subunit (67 kDa)
Ybe 1307	28	700595	700623	-	Yeast scChrXVI	36	antisense ORF	YPR080W	Translational elongation factor EF-1 alpha. also encoded by TEF2. functions in the binding reaction of aminoacyl-tRNA (AA-tRNA) to ribosomes. may also have a role in tRNA re-export from the nucleus
Ybe 229	69	698093	698162	+	Yeast scChrIV	36
Ybe 870	54	692121	692175	-	Yeast scChrXII	36	antisense ORF	YLR274W	Component of the hexameric MCM complex
Ybe 143	45	682043	682088	+	Yeast scChrII	36
Ybe 932	50	646446	646496	+	Yeast scChrXII	36	sense ORF	YLR256W	Zinc finger transcription factor involved in the complex regulation of gene expression in response to levels of heme and oxygen. the S288C sequence differs from other strain backgrounds due to a Ty1 insertion in the carboxy terminus
Ybe 1195	60	573384	573444	+	Yeast scChrXV	36	sense ORF	YOR132W	Subunit of the membrane-associated retromer complex essential for endosome-to-Golgi retrograde protein transport. peripheral membrane protein that assembles onto the membrane with Vps5p to promote vesicle formation
Ybe 420	47	417497	417544	+	Yeast scChrV	36	sense ORF	YER129W	Upstream serine/threonine kinase for the SNF1 complex. partially redundant with Elm1p and Tos3p. members of this family have functional orthology with LKB1
Ybe 534	101	410531	410632	+	Yeast scChrVII	36	antisense ORF	YGL048C	One of six ATPases of the 19S regulatory particle of the 26S proteasome involved in the degradation of ubiquitinated substrates. bound by ubiquitin-protein ligases Ubr1p and Ufd4p. localized mainly to the nucleus throughout the cell cycle
Ybe 267	61	311393	311454	-	Yeast scChrIV	36	sense ORF	YDL080C	Probable alpha-ketoisocaproate decarboxylase
Ybe 1161	50	311386	311436	-	Yeast scChrXV	36	sense ORF	YOL007C	Protein of unknown function. green fluorescent protein (GFP)- fusion protein localizes to the mother side of the bud neck and the vacuole. YOL007C is not an essential gene
Ybe 367	43	300135	300178	+	Yeast scChrIX	36
Ybe 1086	55	157831	157886	+	Yeast scChrXIV	36	antisense ORF	YNL259C	Cytosolic copper metallochaperone that transports copper to the secretory vesicle copper transporter Ccc2p for eventual insertion into Fet3p
Ybe 808	55	86429	86484	-	Yeast scChrXII	36	antisense ORF	YLL028W	Polyamine transporter that recognizes spermine
Ybe 70	93	69939	70032	-	Yeast scChrI	36
Ybe 744	64	68774	68838	+	Yeast scChrXI	36	antisense ORF	YKL198C	Putative serine/threonine protein kinase that regulates spermine uptake. involved in polyamine transport. possible mitochondrial protein
Ybe 1240	53	65284	65337	-	Yeast scChrXVI	36	sense ORF	YPL256C	G1 cyclin involved in regulation of the cell cycle. activates Cdc28p kinase to promote the G1 to S phase transition. late G1 specific expression depends on transcription factor complexes
Ybe 76	45	61995	62040	+	Yeast scChrI	36	sense ORF	YAL042W	Protein localized to COPII-coated vesicles
Ybe 392	73	39685	39758	+	Yeast scChrV	36
Ybe 88	47	14289	14336	-	Yeast scChrII	36	sense ORF	YBL105C	Protein serine/threonine kinase essential for cell wall remodeling during growth. localized to sites of polarized growth and the mother-daughter bud neck. homolog of the alpha
Ybe 249	32	1093520	1093552	+	Yeast scChrIV	35	antisense ORF	YDR315C	Inositol 1
Ybe 248	63	1087675	1087738	+	Yeast scChrIV	35	sense ORF	YDR312W	Protein required for ribosomal large subunit maturation
Ybe 916	57	1068766	1068823	-	Yeast scChrXII	35	antisense telomere	TEL12R	Telomeric region on the right arm of Chromosome XII
Ybe 238	45	942913	942958	+	Yeast scChrIV	35	antisense ORF	YDR239C	Protein of unknown function that may interact with ribosomes
Ybe 873	52	753567	753619	-	Yeast scChrXII	35	sense ORF	YLR310C	Membrane bound guanine nucleotide exchange factor (GEF or GDP-release factor). indirectly regulates adenylate cyclase through activation of Ras1p and Ras2p by stimulating the exchange of GDP for GTP. required for progression through G1
Ybe 1119	76	526446	526522	+	Yeast scChrXIV	35	sense ORF	YNL054W	Integral vacuolar membrane protein involved in vacuole inheritance and morphology. activates Fab1p kinase activity under basal conditions and also after hyperosmotic shock
Ybe 450	44	498635	498679	-	Yeast scChrV	35	undirected ARS	ARS520	Autonomously Replicating Sequence
Ybe 659	55	489759	489814	-	Yeast scChrVIII	35	antisense ORF	YHR194W	Mitochondrial inner membrane protein with similarity to Mdm32p
Ybe 222	55	479721	479776	+	Yeast scChrIV	35	antisense ORF	YDR017C	Inositol hexakisphosphate (IP6) and inositol heptakisphosphate (IP7) kinase. generation of high energy inositol pyrophosphates by Kcs1p is required for many processes such as vacuolar biogenesis
Ybe 849	53	475041	475094	-	Yeast scChrXII	35
Ybe 1166	74	377124	377198	-	Yeast scChrXV	35	sense ORF	YOR023C	Subunit of the Ada histone acetyltransferase complex
Ybe 1183	70	361759	361829	+	Yeast scChrXV	35	sense ORF	YOR017W	Protein with a role in 5'-end processing of mitochondrial RNAs
Ybe 860	67	361206	361273	+	Yeast scChrXII	35	antisense ORF	YLR106C	Huge dynein-related AAA-type ATPase (midasin)
Ybe 987	50	326190	326240	-	Yeast scChrXIII	35	antisense ORF	YMR027W	Putative protein of unknown function. green fluorescent protein (GFP)-fusion protein localizes to the nucleus and cytoplasm. YMR027W is not an essential gene
Ybe 625	53	269587	269640	-	Yeast scChrVIII	35	sense ORF	YHR082C	Ser/thr protein kinase. nuclear translocation required for haploid filamentous growth. regulates filamentous growth induced nuclear translocation of Bcy1p
Ybe 1247	47	143075	143122	-	Yeast scChrXVI	35	sense ORF	YPL217C	GTPase required for synthesis of 40S ribosomal subunits and for processing the 35S pre-rRNA at sites A0
Ybe 972	60	142590	142650	+	Yeast scChrXIII	35	sense ORF	YML065W	Largest subunit of the origin recognition complex
Ybe 683	35	98650	98685	+	Yeast scChrX	35	sense ORF	YJL172W	Vacuolar carboxypeptidase yscS. expression is induced under low-nitrogen conditions
Ybe 802	35	60428	60463	-	Yeast scChrXII	35	sense ORF	YLL040C	Protein of unknown function. heterooligomeric or homooligomeric complex. peripherally associated with membranes. homologous to human COH1. involved in sporulation
Ybe 172	57	58127	58184	-	Yeast scChrIII	35	sense ORF	YCL037C	Cytoplasmic RNA-binding protein that associates with translating ribosomes. involved in heme regulation of Hap1p as a component of the HMC complex
Ybe 460	50	2038	2088	+	Yeast scChrVI	35	antisense ORF	YFL066C	Helicase-like protein encoded within the telomeric Y' element. induced by treatment with 8-methoxypsoralen and UVA irradiation

## Sheet: sense
		position				reads
Ybe 1262	128	73736	73864	+	Yeast scChrXVI	74805	sense ORF	YPL251W	Dubious open reading frame unlikely to encode a functional protein
Ybe 1027	106	409754	409860	+	Yeast scChrXIII	53338	sense ORF	YMR070W	Nuclear transcription factor with two Cys2-His2 zinc fingers. involved in repression of a subset of hypoxic genes by Rox1p
Ybe 1236	119	1075599	1075718	+	Yeast scChrXV	21668	sense ORF	YOR389W	Putative protein of unknown function. expression regulated by copper levels
Ybe 74	80	32769	32849	+	Yeast scChrI	16471	sense ORF	YAL062W	NADP(+)-dependent glutamate dehydrogenase
Ybe 297	146	942752	942898	-	Yeast scChrIV	15789	sense ORF	YDR239C	Protein of unknown function that may interact with ribosomes
Ybe 117	93	364715	364808	-	Yeast scChrII	10651	sense ORF	YBR061C	2'-O-ribose methyltransferase
Ybe 1084	103	83072	83175	+	Yeast scChrXIV	10626	sense ORF	YNL292W	Pseudouridine synthase
Ybe 1308	110	666799	666909	+	Yeast scChrXVI	9421	sense ORF	YPR054W	Middle sporulation-specific mitogen-activated protein kinase (MAPK) required for production of the outer spore wall layers. negatively regulates activity of the glucan synthase subunit Gsc2p
Ybe 619	87	152215	152302	+	Yeast scChrVIII	8634	sense ORF	YHR023W	Type II myosin heavy chain
Ybe 203	113	37062	37175	+	Yeast scChrIV	6273	sense ORF	YDL233W	Putative protein of unknown function. green fluorescent protein (GFP)-fusion protein localizes to the cytoplasm and nucleus. YDL233W is not an essential gene
Ybe 693	91	159282	159373	+	Yeast scChrX	6156	sense ORF	YJL134W	Long-chain base-1-phosphate phosphatase with specificity for dihydrosphingosine-1-phosphate
Ybe 594	75	967794	967869	-	Yeast scChrVII	5717	sense ORF	YGR238C	Protein that functions in a complex with Kel1p to negatively regulate mitotic exit
Ybe 157	64	795432	795496	+	Yeast scChrII	5401	sense ORF	YBR295W	Cadmium transporting P-type ATPase. may also have a role in copper and iron homeostasis. stabilized by Cd binding
Ybe 874	118	452521	452639	+	Yeast scChrXII	4534	sense ORF	YLR154W-A	Dubious open reading frame unlikely to encode a protein. encoded within the the 25S rRNA gene on the opposite strand
Ybe 999	78	221389	221467	+	Yeast scChrXIII	4088	sense ORF	YML027W	Homeodomain-containing transcriptional repressor
Ybe 334	130	159875	160005	-	Yeast scChrIX	3736	sense ORF	YIL109C	Component of the Sec23p-Sec24p heterodimer of the COPII vesicle coat
Ybe 1176	92	106163	106255	+	Yeast scChrXV	3618	sense ORF	YOL113W	Member of the PAK family of serine/threonine protein kinases with similarity to Ste20p and Cla4p. involved in down-regulation of sterol uptake. proposed to be a downstream effector of Cdc42p during polarized growth
Ybe 777	103	197138	197241	-	Yeast scChrXI	3328	sense ORF	YKL129C	One of two type I myosins. localizes to actin cortical patches. deletion of MYO3 has little effect on growth
Ybe 664	93	512852	512945	+	Yeast scChrVIII	2664	sense ORF	YHR206W	Nuclear response regulator and transcription factor
Ybe 319	73	82057	82130	-	Yeast scChrIX	2656	sense ORF	YIL143C	Component of the holoenzyme form of RNA polymerase transcription factor TFIIH
Ybe 784	86	380988	381074	-	Yeast scChrXI	2591	sense ORF	YKL032C	Protein that binds DNA containing intrastrand cross-links formed by cisplatin
Ybe 138	75	478042	478117	+	Yeast scChrII	2547	sense ORF	YBR118W	Translational elongation factor EF-1 alpha. also encoded by TEF1. functions in the binding reaction of aminoacyl-tRNA (AA-tRNA) to ribosomes. may also have a role in tRNA re-export from the nucleus
Ybe 1319	71	700972	701043	+	Yeast scChrXVI	2508	sense ORF	YPR080W	Translational elongation factor EF-1 alpha. also encoded by TEF2. functions in the binding reaction of aminoacyl-tRNA (AA-tRNA) to ribosomes. may also have a role in tRNA re-export from the nucleus
Ybe 342	74	1434051	1434125	-	Yeast scChrIV	2496	sense ORF	YDR490C	Serine/threonine protein kinase involved in sphingolipid-mediated signaling pathway that controls endocytosis. activates Ypk1p and Ykr2p
Ybe 770	76	67229	67305	-	Yeast scChrXI	2477	sense ORF	YKL201C	Putative positive regulator of mannosylphosphate transferase (Mnn6p)
Ybe 930	58	611036	611094	+	Yeast scChrXII	2350	sense ORF	YLR234W	DNA Topoisomerase III
Ybe 810	116	5650	5766	+	Yeast scChrXII	2167	sense ORF	YLL066W-B	Putative protein of unknown function. overexpression causes a cell cycle delay or arrest
Ybe 694	127	293115	293242	-	Yeast scChrX	2011	sense ORF	YJL078C	Protein of unknown function
Ybe 1032	61	468058	468119	+	Yeast scChrXIII	1997	sense ORF	YMR100W	MYND domain-containing protein required for ubiquitination and turnover of Rpn4p. interacts with Ubr2p (E3) and indirectly with Rad6p (E2). short-lived protein degraded in a Ubr2p/Rad6p dependent manner. similar to the A. nidulans samB gene
Ybe 1001	58	598520	598578	-	Yeast scChrXIII	1956	sense ORF	YMR168C	Essential kinetochore protein
Ybe 1272	67	463376	463443	-	Yeast scChrXVI	1851	sense ORF	YPL049C	MAP kinase-responsive inhibitor of the Ste12p transcription factor
Ybe 1055	125	1180	1305	+	Yeast scChrXIV	1600	sense ORF	YNL339W-B	Identified by gene-trapping
Ybe 1242	177	1053	1230	+	Yeast scChrXVI	1510	sense ORF	YPL283W-B	Identified by gene-trapping
Ybe 407	85	297529	297614	+	Yeast scChrV	1503	sense ORF	YER069W	Protein that is processed in the mitochondrion to yield acetylglutamate kinase and N-acetyl-gamma-glutamyl-phosphate reductase
Ybe 459	128	506	634	+	Yeast scChrVI	1495	sense ORF	YFL068W	Putative protein of unknown function
Ybe 960	178	1237	1415	+	Yeast scChrXIII	1492	sense ORF	YML133W-B	Dubious open reading frame unlikely to encode a protein
Ybe 801	184	1241	1425	+	Yeast scChrXII	1470	sense ORF	YLL067W-A	Dubious open reading frame unlikely to encode a protein
Ybe 605	107	1221	1328	+	Yeast scChrVIII	1453	sense ORF	YHL050W-A	Dubious open reading frame unlikely to encode a protein
Ybe 815	123	6895	7018	+	Yeast scChrXII	1444	sense ORF	YLL066W-A	Dubious open reading frame unlikely to encode a protein
Ybe 651	85	470546	470631	+	Yeast scChrVIII	1365	sense ORF	YHR182W	Putative protein of unknown function. green fluorescent protein (GFP)-fusion protein localizes to the cell periphery and cytoplasm
Ybe 1115	107	684781	684888	-	Yeast scChrXIV	1362	sense ORF	YNR031C	MAP kinase kinase kinase of the HOG1 mitogen-activated signaling pathway. interacts with Ssk1p
Ybe 898	119	914540	914659	-	Yeast scChrXII	1283	sense ORF	YLR397C	ATPase of the CDC48/PAS1/SEC18 (AAA) family
Ybe 417	86	263003	263089	-	Yeast scChrV	1237	sense ORF	YER054C	Putative regulatory subunit of the protein phosphatase Glc7p
Ybe 261	68	1194743	1194811	+	Yeast scChrIV	1228	sense ORF	YDR360W	Dubious open reading frame unlikely to encode a protein
Ybe 894	79	876071	876150	-	Yeast scChrXII	1167	sense ORF	YLR378C	Essential subunit of Sec61 complex (Sec61p
Ybe 190	119	180394	180513	+	Yeast scChrIII	1034	sense ORF	YCR032W	PProtein homologous to human Chediak-Higashi syndrome and murine Beige proteins
Ybe 200	405	0	405	+	Yeast scChrIV	991	undirected ARS	ARS400	Autonomously Replicating Sequence
Ybe 106	53	339797	339850	-	Yeast scChrII	934	sense ORF	YBR053C	Putative protein of unknown function. induced by cell wall perturbation
Ybe 929	50	610979	611029	+	Yeast scChrXII	920	sense ORF	YLR234W	DNA Topoisomerase III
Ybe 488	79	228440	228519	-	Yeast scChrVI	904	sense ORF	YFR037C	Component of the RSC chromatin remodeling complex. essential for viability and mitotic growth. homolog of SWI/SNF subunit Swi3p
Ybe 885	71	824223	824294	-	Yeast scChrXII	894	sense ORF	YLR347C	Karyopherin beta
Ybe 1129	87	675769	675856	+	Yeast scChrXIV	825	sense ORF	YNR027W	Putative pyridoxal kinase
Ybe 66	33	43714	43747	-	Yeast scChrI	812	sense ORF	YAL054C	Acetyl-coA synthetase isoform which
Ybe 320	66	177581	177647	+	Yeast scChrIX	800	sense ORF	YIL100W	Dubious open reading frame unlikely to encode a protein
Ybe 161	397	778662	779059	-	Yeast scChrII	791	sense ORF	YBR288C	Mu3-like subunit of the clathrin associated protein complex (AP-3). functions in transport of alkaline phosphatase to the vacuole via the alternate pathway
Ybe 300	60	998082	998142	-	Yeast scChrIV	785	sense ORF	YDR264C	Palmitoyl transferase involved in protein palmitoylation. acts as a negative regulator of pheromone response pathway. required for endocytosis of pheromone receptors. involved in cell shape control. contains ankyrin repeats
Ybe 135	75	475087	475162	-	Yeast scChrII	758	sense ORF	YBR117C	Transketolase
Ybe 809	251	123318	123569	-	Yeast scChrXII	741	sense ORF	YLL013C	Protein of the mitochondrial outer surface
Ybe 966	42	96955	96997	-	Yeast scChrXIII	729	sense ORF	YML086C	D-Arabinono-1
Ybe 577	68	806761	806829	-	Yeast scChrVII	728	sense ORF	YGR159C	Nucleolar protein that binds nuclear localization sequences
Ybe 158	71	743860	743931	-	Yeast scChrII	691	sense ORF	YBR270C	Subunit of TORC2
Ybe 1005	74	652981	653055	-	Yeast scChrXIII	674	sense ORF	YMR194C-A	Dubious open reading frame unlikely to encode a functional protein
Ybe 421	69	417595	417664	+	Yeast scChrV	671	sense ORF	YER129W	Upstream serine/threonine kinase for the SNF1 complex. partially redundant with Elm1p and Tos3p. members of this family have functional orthology with LKB1
Ybe 858	158	341248	341406	+	Yeast scChrXII	653	sense ORF	YLR099W-A	Putative protein of unknown function
Ybe 366	115	292549	292664	+	Yeast scChrIX	621	sense ORF	YIL031W	Peptidase that deconjugates Smt3/SUMO-1 peptides from proteins
Ybe 635	93	367243	367336	-	Yeast scChrVIII	600	sense ORF	YHR131C	Putative protein of unknown function. green fluorescent protein (GFP)-fusion protein localizes to the cytoplasm. overexpression causes a cell cycle delay or arrest
Ybe 760	61	506939	507000	+	Yeast scChrXI	583	sense ORF	YKR034W	Negative regulator of genes in multiple nitrogen degradation pathways. expression is regulated by nitrogen levels and by Gln3p. member of the GATA-binding family
Ybe 333	51	1394333	1394384	-	Yeast scChrIV	575	sense ORF	YDR465C	Arginine N5 methyltransferase. methylates ribosomal protein Rpl12 (L12) on Arg67
Ybe 641	78	353909	353987	+	Yeast scChrVIII	568	sense ORF	YHR122W	Protein of unknown function required for establishment of sister chromatid cohesion. synthetically lethal with RFC5
Ybe 711	166	304614	304780	+	Yeast scChrX	566	sense ORF	YJL073W	DnaJ-like chaperone required for nuclear membrane fusion during mating
Ybe 201	177	459	636	+	Yeast scChrIV	558	undirected ARS	ARS400	Autonomously Replicating Sequence
Ybe 543	48	549899	549947	+	Yeast scChrVII	549	sense ORF	YGR032W	Catalytic subunit of 1
Ybe 759	143	463966	464109	+	Yeast scChrXI	528	sense ORF	YKR013W	Protein of unknown function
Ybe 1274	74	361183	361257	+	Yeast scChrXVI	509	sense ORF	YPL101W	Subunit of Elongator complex
Ybe 243	61	93382	93443	-	Yeast scChrIV	505	sense ORF	YDL205C	Porphobilinogen deaminase
Ybe 1208	136	822862	822998	-	Yeast scChrXV	504	sense ORF	YOR267C	Protein kinase implicated in activation of the plasma membrane H(+)-ATPase Pma1p in response to glucose metabolism. plays a role in ion homeostasis
Ybe 1107	41	349360	349401	+	Yeast scChrXIV	487	sense ORF	YNL150W	Dubious open reading frame unlikely to encode a protein
Ybe 100	73	163960	164033	-	Yeast scChrII	477	sense ORF	YBL030C	Major ADP/ATP carrier of the mitochondrial inner membrane
Ybe 1058	313	6607	6920	+	Yeast scChrXIV	467	sense ORF	YNL338W	Dubious open reading frame unlikely to encode a protein
Ybe 1324	267	942565	942832	-	Yeast scChrXVI	465	undirected ARS	ARS1632	Putative replication origin
Ybe 1249	70	40011	40081	+	Yeast scChrXVI	442	sense ORF	YPL266W	Essential 18S rRNA dimethylase (dimethyladenosine transferase)
Ybe 880	485	454214	454699	+	Yeast scChrXII	429	sense ORF	YLR154W-B	Dubious open reading frame unlikely to encode a protein. encoded within the the 25S rRNA gene on the opposite strand
Ybe 652	50	481582	481632	+	Yeast scChrVIII	421	sense ORF	YHR187W	Subunit of Elongator complex
Ybe 844	93	469719	469812	-	Yeast scChrXII	420	sense ORF	YLR155C	Cell-wall L-asparaginase II involved in asparagine catabolism. expression induced during nitrogen starvation. ORF contains a short non-coding RNA that enhances expression of full-length gene. reference strain S288C has four copies of ASP3
Ybe 87	941	1494	2435	-	Yeast scChrII	414	sense ORF	YBL113C	Helicase-like protein encoded within the telomeric Y' element
Ybe 369	91	368646	368737	-	Yeast scChrIX	413	sense ORF	YIR006C	Part of actin cytoskeleton-regulatory complex Pan1p-Sla1p-End3p
Ybe 1067	75	41883	41958	+	Yeast scChrXIV	412	sense ORF	YNL317W	Integral subunit of the pre-mRNA cleavage and polyadenylation factor (CPF) complex. plays an essential role in mRNA 3'-end formation by bridging different processing factors and thereby promoting the assembly of the processing complex
Ybe 974	78	152682	152760	+	Yeast scChrXIII	411	sense ORF	YML060W	Mitochondrial glycosylase/lyase that specifically excises 7
Ybe 455	139	4685	4824	-	Yeast scChrVI	408	sense telomeric_repeat	TEL06L-TR	Internal stretch of telomeric repeats on the left arm of Chromosome VI
Ybe 85	91	1071	1162	+	Yeast scChrII	406	sense ORF	YBL113W-A	Dubious open reading frame unlikely to encode a protein. identified by gene-trapping
Ybe 1133	309	784020	784329	+	Yeast scChrXIV	405	sense telomere	TEL14R	Telomeric region on the right arm of Chromosome XIV
Ybe 851	67	482947	483014	-	Yeast scChrXII	404	sense ORF	YLR158C	Cell-wall L-asparaginase II involved in asparagine catabolism. expression induced during nitrogen starvation. ORF contains a short non-coding RNA that enhances expression of full-length gene. reference strain S288C has four copies of ASP3
Ybe 845	120	254505	254625	+	Yeast scChrXII	398	sense ORF	YLR056W	C-5 sterol desaturase
Ybe 1246	42	24395	24437	+	Yeast scChrXVI	396	sense ORF	YPL274W	High-affinity S-adenosylmethionine permease
Ybe 847	72	473364	473436	-	Yeast scChrXII	395	sense ORF	YLR157C	Cell-wall L-asparaginase II involved in asparagine catabolism. expression induced during nitrogen starvation. ORF contains a short non-coding RNA that enhances expression of full-length gene. reference strain S288C has four copies of ASP3
Ybe 855	96	486603	486699	-	Yeast scChrXII	393	sense ORF	YLR160C	Cell-wall L-asparaginase II involved in asparagine catabolism. expression induced during nitrogen starvation. ORF contains a short non-coding RNA that enhances expression of full-length gene. reference strain S288C has four copies of ASP3
Ybe 805	87	66368	66455	-	Yeast scChrXII	389	sense ORF	YLL038C	Protein of unknown function
Ybe 804	75	65750	65825	-	Yeast scChrXII	386	sense ORF	YLL038C	Protein of unknown function
Ybe 1110	119	367504	367623	+	Yeast scChrXIV	380	sense ORF	YNL138W	CAP (cyclase-associated protein) subunit of adenylyl cyclase complex. N-terminus binds adenylyl cyclase and facilitates activation by RAS. C-terminus binds ADP-actin monomers
Ybe 282	73	367568	367641	-	Yeast scChrIV	377	sense ORF	YDL048C	Protein containing a Kruppel-type zinc-finger domain. has similarity to Stp1p
Ybe 1194	76	548193	548269	+	Yeast scChrXV	373	sense ORF	YOR118W	Protein of unknown function. green fluorescent protein (GFP)-fusion protein localizes to the cytoplasm. null mutation suppresses cdc13-1 temperature sensitivity
Ybe 378	116	375871	375987	+	Yeast scChrIX	371	sense ORF	YIR010W	Essential component of the MIND kinetochore complex (Mtw1p Including Nnf1p-Nsl1p-Dsn1p) which joins kinetochore subunits contacting DNA to those contacting microtubules. important for chromosome segregation
Ybe 235	89	35017	35106	-	Yeast scChrIV	371	sense ORF	YDL234C	GTPase-activating protein for yeast Rab family members including: Ypt7p (most effective)
Ybe 379	103	382360	382463	+	Yeast scChrIX	369	sense ORF	YIR015W	Subunit of nuclear RNase P
Ybe 1171	102	414665	414767	-	Yeast scChrXV	368	sense ORF	YOR046C	Cytoplasmic ATP-dependent RNA helicase of the DEAD-box family involved in mRNA export from the nucleus. involved in translation termination
Ybe 675	170	1239	1409	+	Yeast scChrX	367	sense ORF	YJL225W-A	Dubious open reading frame unlikely to encode a protein
Ybe 404	77	296446	296523	+	Yeast scChrV	364	sense ORF	YER069W	Protein that is processed in the mitochondrion to yield acetylglutamate kinase and N-acetyl-gamma-glutamyl-phosphate reductase
Ybe 950	38	1036553	1036591	+	Yeast scChrXII	359	sense ORF	YLR451W	Zinc-finger transcription factor that regulates genes involved in branched chain amino acid biosynthesis and ammonia assimilation. positively regulated by alpha-isopropylmalate
Ybe 1175	74	508513	508587	-	Yeast scChrXV	358	sense ORF	YOR098C	Nuclear pore complex (NPC) subunit
Ybe 1302	101	647383	647484	+	Yeast scChrXVI	353	sense ORF	YPR040W	Protein that interacts physically and genetically with Tap42p
Ybe 305	63	1299	1362	+	Yeast scChrIX	349	sense ORF	YIL177W-A	Dubious open reading frame unlikely to encode a protein
Ybe 1191	74	476638	476712	+	Yeast scChrXV	348	sense ORF	YOR080W	Origin-binding F-box protein that forms an SCF ubiquitin ligase complex with Skp1p and Cdc53p. plays a role in DNA replication
Ybe 1207	155	777134	777289	+	Yeast scChrXV	345	sense ORF	YOR233W	Serine/threonine protein kinase that inhibits the mitotic exit network (MEN) when the spindle position checkpoint is activated. localized asymmetrically to mother cell cortex
Ybe 634	99	208740	208839	+	Yeast scChrVIII	342	sense ORF	YHR050W	Divalent metal ion transporter involved in manganese homeostasis. has broad specificity for di-valent and tri-valent metals. post-translationally regulated by levels of metal ions. member of the Nramp family of metal transport proteins
Ybe 830	77	117273	117350	+	Yeast scChrXII	333	sense ORF	YLL015W	ABC type transmembrane transporter of MRP/CFTR family
Ybe 699	122	400217	400339	-	Yeast scChrX	325	sense ORF	YJL020C	Protein possibly involved in assembly of actin patches. interacts with an actin assembly factor Las17p and with the SH3 domains of Type I myosins Myo3p and Myo5p. localized predominantly to cortical actin patches
Ybe 80	181	114259	114440	+	Yeast scChrI	320	sense ORF	YAL019W-A	Dubious open reading frame unlikely to encode a protein
Ybe 411	56	322489	322545	+	Yeast scChrV	317	sense ncRNA	SRG1	Non-protein-coding RNA that regulates the transcription of SER3. expression of SRG1 RNA represses expression of its neighboring gene SER3 via a transcription-interference mechanism
Ybe 631	108	190919	191027	+	Yeast scChrVIII	311	sense ORF	YHR042W	NADP-cytochrome P450 reductase. involved in ergosterol biosynthesis. associated and coordinately regulated with Erg11p
Ybe 63	41	7558	7599	-	Yeast scChrI	307	sense ORF	YAL067C	Putative permease
Ybe 666	81	513709	513790	+	Yeast scChrVIII	304	sense ORF	YHR206W	Nuclear response regulator and transcription factor
Ybe 254	484	205438	205922	-	Yeast scChrIV	297	sense ORF	YDL140C	RNA polymerase II largest subunit B220
Ybe 749	180	179553	179733	+	Yeast scChrXI	296	sense ORF	YKL141W	Cytochrome b subunit of succinate dehydrogenase (Sdh1p
Ybe 111	123	149208	149331	+	Yeast scChrII	295	sense ORF	YBL037W	Alpha-adaptin
Ybe 266	78	1309929	1310007	+	Yeast scChrIV	294	sense ORF	YDR420W	Mucin family member that functions as an osmosensor in the Sho1p-mediated HOG pathway with Msb2p. proposed to be a negative regulator of filamentous growth. mutant displays defects in beta-1
Ybe 933	70	647696	647766	+	Yeast scChrXII	292	sense ORF	YLR256W	Zinc finger transcription factor involved in the complex regulation of gene expression in response to levels of heme and oxygen. the S288C sequence differs from other strain backgrounds due to a Ty1 insertion in the carboxy terminus
Ybe 1017	50	393528	393578	+	Yeast scChrXIII	291	sense ORF	YMR061W	Cleavage and polyadenylation factor I (CF I) component involved in cleavage and polyadenylation of mRNA 3' ends. bridges interaction between Rna15p and Hrp1p in the CF I complex
Ybe 1012	49	720999	721048	-	Yeast scChrXIII	287	sense ORF	YMR225C	Mitochondrial ribosomal protein of the large subunit
Ybe 853	61	322568	322629	+	Yeast scChrXII	286	sense ORF	YLR091W	Protein of unknown function
Ybe 1047	49	819555	819604	+	Yeast scChrXIII	285	sense ORF	YMR276W	Nuclear-enriched ubiquitin-like polyubiquitin-binding protein
Ybe 785	43	407832	407875	-	Yeast scChrXI	279	sense ORF	YKL016C	Subunit d of the stator stalk of mitochondrial F1F0 ATP synthase
Ybe 764	69	583301	583370	+	Yeast scChrXI	277	sense ORF	YKR076W	Omega class glutathione transferase. not essential. similar to Ygr154cp. green fluorescent protein (GFP)-fusion protein localizes to the cytoplasm
Ybe 1004	87	644448	644535	-	Yeast scChrXIII	276	sense ORF	YMR190C	Nucleolar DNA helicase of the RecQ family involved in genome integrity maintenance. regulates chromosome synapsis and meiotic joint molecule/crossover formation. similar to human BLM and WRN proteins implicated in Bloom and Werner syndromes
Ybe 540	91	519368	519459	+	Yeast scChrVII	274	sense ORF	YGR014W	Mucin family member involved in the Cdc42p- and MAP kinase-dependent filamentous growth signaling pathway. also functions as an osmosensor in parallel to the Sho1p-mediated pathway. potential Cdc28p substrate
Ybe 783	364	336903	337267	-	Yeast scChrXI	273	sense ORF	YKL054C	RNAPII degradation factor
Ybe 970	90	177686	177776	-	Yeast scChrXIII	272	sense ORF	YML049C	Protein involved in pre-mRNA splicing. component of the pre-spliceosome. associates with U2 snRNA. involved in ER to Golgi transport
Ybe 355	60	251767	251827	+	Yeast scChrIX	269	sense ORF	YIL056W	Transcriptional activator
Ybe 1212	53	849949	850002	+	Yeast scChrXV	268	sense ORF	YOR285W	Protein of unknown function containing a rhodanese-like domain. localized to the mitochondrial outer membrane
Ybe 496	232	53	285	-	Yeast scChrVII	267	sense X_element_combinatorial_repeats	TEL07L-XR	Telomeric X element combinatorial Repeat region on the left arm of Chromosome VII. contains repeats of the D
Ybe 921	269	468029	468298	+	Yeast scChrXII	266	undirected ARS	ARS1200-2	Chromosomal origin of bidirectional DNA replication. an rDNA ARS is presumed to be present in each tandem rDNA repeat
Ybe 833	32	205407	205439	+	Yeast scChrXII	262	sense ORF	YLR032W	DNA helicase proposed to promote replication fork regression during postreplication repair by template switching. RING finger containing ubiquitin ligase. stimulates the synthesis of free and PCNA-bound polyubiquitin chains by Ubc13p-Mms2p
Ybe 436	87	326641	326728	-	Yeast scChrV	262	sense ORF	YER083C	Subunit of the GET complex. involved in insertion of proteins into the ER membrane. required for the retrieval of HDEL proteins from the Golgi to the ER in an ERD2 dependent fashion and for meiotic nuclear division
Ybe 751	51	227074	227125	+	Yeast scChrXI	261	sense ORF	YKL112W	DNA binding protein with possible chromatin-reorganizing activity involved in transcriptional activation
Ybe 443	61	349311	349372	-	Yeast scChrV	260	sense ORF	YER094C	Beta 3 subunit of the 20S proteasome involved in ubiquitin-dependent catabolism. human homolog is subunit C10
Ybe 434	34	527228	527262	+	Yeast scChrV	259	sense ORF	YER171W	5' to 3' DNA helicase
Ybe 1014	218	354410	354628	+	Yeast scChrXIII	258	sense ORF	YMR043W	Transcription factor involved in cell-type-specific transcription and pheromone response. plays a central role in the formation of both repressor and activator complexes
Ybe 1235	126	1075246	1075372	+	Yeast scChrXV	256	sense ORF	YOR389W	Putative protein of unknown function. expression regulated by copper levels
Ybe 284	51	441415	441466	-	Yeast scChrIV	254	sense ORF	YDL005C	Subunit of the RNA polymerase II mediator complex. associates with core polymerase subunits to form the RNA polymerase II holoenzyme. essential for transcriptional regulation
Ybe 1153	68	114368	114436	-	Yeast scChrXV	253	sense ORF	YOL105C	Partially redundant sensor-transducer of the stress-activated PKC1-MPK1 signaling pathway involved in maintenance of cell wall integrity. involved in the response to heat shock and other stressors. regulates 1
Ybe 365	128	366528	366656	-	Yeast scChrIX	253	sense ORF	YIR006C	Part of actin cytoskeleton-regulatory complex Pan1p-Sla1p-End3p
Ybe 278	75	1512150	1512225	+	Yeast scChrIV	249	sense ORF	YDR539W	Ferulic acid decarboxylase
Ybe 738	48	745387	745435	+	Yeast scChrX	232	sense telomere	TEL10R	Telomeric region on the right arm of Chromosome X
Ybe 193	69	238649	238718	+	Yeast scChrIII	230	sense ORF	YCR068W	Lipase required for intravacuolar lysis of autophagic bodies and Cvt bodies. targeted to intravacuolar vesicles during autophagy via the multivesicular body (MVB) pathway
Ybe 1334	82	900114	900196	+	Yeast scChrXVI	227	sense ORF	YPR182W	Core Sm protein Sm F. part of heteroheptameric complex (with Smb1p
Ybe 1054	74	59745	59819	-	Yeast scChrXIV	226	sense ORF	YNL305C	Putative protein of unknown function. green fluorescent protein (GFP)-fusion protein localizes to the vacuole. YNL305C is not an essential gene
Ybe 862	56	380136	380192	+	Yeast scChrXII	225	sense ORF	YLR115W	Subunit of the mRNA cleavage and polyadenlylation factor (CPF). required for pre-mRNA cleavage
Ybe 654	47	488642	488689	+	Yeast scChrVIII	221	sense ORF	YHR194W	Mitochondrial inner membrane protein with similarity to Mdm32p
Ybe 1037	94	515549	515643	+	Yeast scChrXIII	219	sense ORF	YMR124W	Protein of unknown function. GFP-fusion protein localizes to the cell periphery
Ybe 165	386	2	388	-	Yeast scChrIII	216	sense telomeric_repeat	TEL03L-TR	Terminal stretch of telomeric repeats on the left arm of Chromosome III
Ybe 155	50	709237	709287	-	Yeast scChrII	214	sense ORF	YBR245C	Member of the imitation-switch (ISWI) class of ATP-dependent chromatin remodeling complexes. ATPase that forms a complex with Ioc2p and Ioc4p to regulate transcription elongation
Ybe 881	125	454710	454835	+	Yeast scChrXII	209	sense ORF	YLR154W-C	Mitochondrial protein potentially involved in regulation of respiratory metabolism. interacts genetically with RPO41 and physically with Coq5p. encoded within the 25S rRNA gene on the opposite strand
Ybe 1159	52	271991	272043	-	Yeast scChrXV	208	sense ORF	YOL027C	Mitochondrial inner membrane protein
Ybe 663	52	556216	556268	-	Yeast scChrVIII	207	undirected ARS	ARS824	Autonomously Replicating Sequence
Ybe 1162	80	314417	314497	-	Yeast scChrXV	206	sense ORF	YOL006C	Topoisomerase I
Ybe 990	100	430811	430911	-	Yeast scChrXIII	200	sense ORF	YMR081C	Serine-rich
Ybe 1028	85	409865	409950	+	Yeast scChrXIII	199	sense ORF	YMR070W	Nuclear transcription factor with two Cys2-His2 zinc fingers. involved in repression of a subset of hypoxic genes by Rox1p
Ybe 1026	60	911549	911609	-	Yeast scChrXIII	199	sense ORF	YMR318C	NADPH-dependent medium chain alcohol dehydrogenase with broad substrate specificity. member of the cinnamyl family of alcohol dehydrogenases. may be involved in fusel alcohol synthesis or in aldehyde tolerance
Ybe 811	86	130073	130159	-	Yeast scChrXII	198	sense ORF	YLL010C	Plasma membrane associated protein phosphatase involved in the general stress response. required along with binding partner Whi2p for full activation of STRE-mediated gene expression
Ybe 294	84	834378	834462	-	Yeast scChrIV	196	sense ORF	YDR186C	Putative protein of unknown function. may interact with ribosomes
Ybe 136	70	491760	491830	-	Yeast scChrII	195	sense ORF	YBR127C	Subunit B of the eight-subunit V1 peripheral membrane domain of the vacuolar H+-ATPase (V-ATPase)
Ybe 1122	29	574795	574824	+	Yeast scChrXIV	194	sense ORF	YNL032W	Tyrosine phosphatase that plays a role in actin filament organization and endocytosis. localized to the cytoplasm
Ybe 394	99	83148	83247	-	Yeast scChrV	194	sense ORF	YEL036C	Subunit of the alpha-1
Ybe 429	34	505454	505488	+	Yeast scChrV	193	sense ORF	YER164W	Nucleosome remodeling factor that functions in regulation of transcription elongation. contains a chromo domain
Ybe 570	47	748421	748468	-	Yeast scChrVII	191	sense ORF	YGR128C	Nucleolar protein required for export of tRNAs from the nucleus. also copurifies with the small subunit (SSU) processome containing the U3 snoRNA that is involved in processing of pre-18S rRNA
Ybe 1127	89	643304	643393	+	Yeast scChrXIV	190	sense ORF	YNR009W	Transcriptional co-repressor of MBF (MCB binding factor)-regulated gene expression. Nrm1p associates stably with promoters via MBF to repress transcription upon exit from G1 phase
Ybe 82	63	123880	123943	+	Yeast scChrI	189	sense ORF	YAL017W	One of two (see also PSK2) PAS domain containing S/T protein kinases. coordinately regulates protein synthesis and carbohydrate metabolism and storage in response to a unknown metabolite that reflects nutritional status
Ybe 672	564	1673	2237	-	Yeast scChrX	188	sense ORF	YJL225C	Putative protein of unknown function. similarity to DNA helicases that are also encoded within subtelomeric Y' elements and induced in telomerase deficient survivors
Ybe 301	567	1694	2261	-	Yeast scChrIX	188	sense ORF	YIL177C	Putative protein of unknown function. similarity to DNA helicases that are encoded within subtelomeric Y' elements and induced in telomerase deficient survivors
Ybe 479	155	182768	182923	-	Yeast scChrVI	184	sense ORF	YFR017C	Putative protein of unknown function. green fluorescent protein (GFP)-fusion protein localizes to the cytoplasm and is induced in response to the DNA-damaging agent MMS. YFR017C is not an essential gene
Ybe 892	104	459035	459139	+	Yeast scChrXII	182	undirected ARS	ARS1200-1	Chromosomal origin of bidirectional DNA replication. an rDNA ARS is presumed to be present in each tandem rDNA repeat
Ybe 1021	68	812030	812098	-	Yeast scChrXIII	182	sense ORF	YMR273C	Protein with a role in regulating Swe1p-dependent polarized growth. interacts with silencing proteins at the telomere. has a role in Bcy1p localization. implicated in mRNA nuclear export. involved in mitotic exit through Cdc14p regulation
Ybe 486	48	223720	223768	-	Yeast scChrVI	182	sense ORF	YFR032C-B	Putative protein of unknown function. identified by gene-trapping
Ybe 133	163	463983	464146	-	Yeast scChrII	179	sense ORF	YBR112C	General transcriptional co-repressor
Ybe 103	78	213736	213814	-	Yeast scChrII	177	sense ORF	YBL007C	Cytoskeletal protein binding protein required for assembly of the cortical actin cytoskeleton. interacts with proteins regulating actin dynamics and proteins required for endocytosis. found in the nucleus and cell cortex. has 3 SH3 domains
Ybe 838	38	463537	463575	-	Yeast scChrXII	176	sense rRNA	RDN25-2	25S ribosomal RNA
Ybe 1250	85	170979	171064	-	Yeast scChrXVI	176	sense ORF	YPL201C	Protein that interacts with glycerol 3-phosphatase and plays a role in anaerobic glycerol production. localizes to the nucleus and cytosol
Ybe 1064	85	34924	35009	+	Yeast scChrXIV	176	sense ORF	YNL321W	Calcium/H+ antiporter localized to the endoplasmic reticulum membrane. member of the calcium exchanger (CAX) family. potential Cdc28p substrate
Ybe 1095	121	498123	498244	-	Yeast scChrXIV	174	sense ORF	YNL068C	Forkhead family transcription factor with a major role in the expression of G2/M phase genes. positively regulates transcriptional elongation. negative role in chromatin silencing at HML and HMR. substrate of the Cdc28p/Clb5p kinase
Ybe 794	555	1679	2234	-	Yeast scChrXII	174	sense ORF	YLL067C	Putative protein of unknown function with similarity to helicases
Ybe 769	75	2	77	-	Yeast scChrXI	173	sense telomeric_repeat	TEL11L-TR	Terminal stretch of telomeric repeats on the left arm of Chromosome XI
Ybe 647	82	434541	434623	-	Yeast scChrVIII	173	sense ORF	YHR165C	Component of the U4/U6-U5 snRNP complex
Ybe 1193	96	536592	536688	+	Yeast scChrXV	171	sense ORF	YOR113W	Zinc-finger transcription factor
Ybe 1320	82	888147	888229	-	Yeast scChrXVI	170	sense ORF	YPR174C	Protein of unknown function. green fluorescent protein (GFP)-fusion protein localizes to the nuclear periphery. potential Cdc28p substrate
Ybe 1338	539	945956	946495	+	Yeast scChrXVI	169	sense telomere	TEL16R	Telomeric region on the right arm of Chromosome XVI
Ybe 84	82	192846	192928	+	Yeast scChrI	169	sense ORF	YAR042W	Protein similar to mammalian oxysterol-binding protein. contains ankyrin repeats. localizes to the Golgi and the nucleus-vacuole junction
Ybe 499	79	57048	57127	+	Yeast scChrVII	166	sense ORF	YGL234W	Bifunctional enzyme of the 'de novo' purine nucleotide biosynthetic pathway
Ybe 611	260	49303	49563	+	Yeast scChrVIII	165	sense ORF	YHL028W	ER membrane protein involved in the translocation of soluble secretory proteins and insertion of membrane proteins into the ER membrane. may also have a role in the stress response but has only partial functional overlap with WSC1-3
Ybe 866	66	602082	602148	-	Yeast scChrXII	164	sense ORF	YLR228C	Sterol regulatory element binding protein
Ybe 670	210	562431	562641	+	Yeast scChrVIII	162	sense telomere	TEL08R	Telomeric region on the right arm of Chromosome VIII
Ybe 1085	65	114023	114088	+	Yeast scChrXIV	162	sense ORF	YNL278W	Part of the evolutionarily-conserved CCR4-NOT transcriptional regulatory complex involved in controlling mRNA initiation
Ybe 708	66	237416	237482	+	Yeast scChrX	161	sense ORF	YJL100W	Type II phosphatidylinositol 4-kinase that binds Las17p
Ybe 354	59	298837	298896	-	Yeast scChrIX	161	sense ORF	YIL030C	Ubiquitin-protein ligase involved in ER-associated protein degradation. located in the ER/nuclear envelope. ssm4 mutation suppresses mRNA instability caused by an rna14 mutation
Ybe 1314	131	838833	838964	-	Yeast scChrXVI	160	sense ORF	YPR156C	Polyamine transport protein specific for spermine. localizes to the plasma membrane. member of the major facilitator superfamily
Ybe 1239	51	15778	15829	-	Yeast scChrXVI	154	sense ORF	YPL277C	Putative protein of unknown function. localized to the membranes. gene expression regulated by copper levels
Ybe 798	46	26090	26136	-	Yeast scChrXII	154	sense ORF	YLL057C	Fe(II)-dependent sulfonate/alpha-ketoglutarate dioxygenase
Ybe 606	179	65693	65872	-	Yeast scChrVIII	154	sense ORF	YHL021C	Putative protein of unknown function. the authentic
Ybe 571	81	764751	764832	-	Yeast scChrVII	154	sense ORF	YGR138C	Polyamine transport protein specific for spermine. localizes to the plasma membrane. transcription of TPO2 is regulated by Haa1p. member of the major facilitator superfamily
Ybe 270	50	1340073	1340123	+	Yeast scChrIV	154	sense ORF	YDR439W	Nucleolar protein that forms a complex with Csm1p
Ybe 669	449	560394	560843	+	Yeast scChrVIII	153	sense telomere	TEL08R	Telomeric region on the right arm of Chromosome VIII
Ybe 339	65	201856	201921	-	Yeast scChrIX	152	sense ORF	YIL085C	Putative mannosyltransferase involved in protein glycosylation. member of the KRE2/MNT1 mannosyltransferase family
Ybe 209	74	123108	123182	+	Yeast scChrIV	149	sense ORF	YDL189W	Protein of unknown function
Ybe 1016	72	758468	758540	-	Yeast scChrXIII	146	undirected ARS	ARS1327	Autonomously Replicating Sequence
Ybe 409	42	301056	301098	+	Yeast scChrV	146	sense ORF	YER070W	Major isoform of the large subunit of ribonucleotide-diphosphate reductase. the RNR complex catalyzes rate-limiting step in dNTP synthesis
Ybe 698	123	400071	400194	-	Yeast scChrX	145	sense ORF	YJL020C	Protein possibly involved in assembly of actin patches. interacts with an actin assembly factor Las17p and with the SH3 domains of Type I myosins Myo3p and Myo5p. localized predominantly to cortical actin patches
Ybe 714	86	585388	585474	-	Yeast scChrX	145	sense ORF	YJR085C	Putative protein of unknown function. GFP-fusion protein is induced in response to the DNA-damaging agent MMS. the authentic
Ybe 414	67	356066	356133	+	Yeast scChrV	145	sense ORF	YER098W	Ubiquitin carboxyl-terminal hydrolase
Ybe 152	44	611499	611543	-	Yeast scChrII	145	sense ORF	YBR195C	Subunit of chromatin assembly factor I (CAF-1)
Ybe 967	84	34374	34458	+	Yeast scChrXIII	143	sense ORF	YML117W	Putative RNA-binding protein that associates with mRNAs encoding cell wall proteins in high-throughput studies. deletion mutants display increased sensitivity to some cell wall disrupting agents. expression negatively regulated by cAMP
Ybe 539	49	518973	519022	+	Yeast scChrVII	142	sense ORF	YGR014W	Mucin family member involved in the Cdc42p- and MAP kinase-dependent filamentous growth signaling pathway. also functions as an osmosensor in parallel to the Sho1p-mediated pathway. potential Cdc28p substrate
Ybe 658	69	488199	488268	-	Yeast scChrVIII	141	sense ORF	YHR193C	Alpha subunit of the heteromeric nascent polypeptide-associated complex (NAC) involved in protein sorting and translocation
Ybe 1203	72	679403	679475	+	Yeast scChrXV	140	sense ORF	YOR184W	3-phosphoserine aminotransferase
Ybe 1025	44	890347	890391	-	Yeast scChrXIII	140	sense ORF	YMR308C	Karyopherin/importin that interacts with the nuclear pore complex. acts as the nuclear import receptor for specific proteins
Ybe 442	477	574844	575321	+	Yeast scChrV	139	sense telomere	TEL05R	Telomeric region on the right arm of Chromosome V. composed of an X element core sequence
Ybe 812	131	131177	131308	-	Yeast scChrXII	139	sense ORF	YLL009C	Copper metallochaperone that transfers copper to Sco1p and Cox11p for eventual delivery to cytochrome c oxidase. contains twin cysteine-x9-cysteine motifs
Ybe 768	227	666223	666450	+	Yeast scChrXI	138	sense X_element_core_sequence	TEL11R-XC	Telomeric X element Core sequence on the right arm of Chromosome XI
Ybe 541	63	530234	530297	+	Yeast scChrVII	138	sense ORF	YGR023W	Putative plasma membrane sensor
Ybe 315	36	153014	153050	+	Yeast scChrIX	138	sense ORF	YIL112W	Subunit of the Set3 complex
Ybe 215	31	273567	273598	+	Yeast scChrIV	137	sense ORF	YDL105W	Nuclear protein that plays a role in the function of the Smc5p-Rhc18p complex
Ybe 655	53	478107	478160	-	Yeast scChrVIII	136	sense ORF	YHR186C	Subunit of TORC1
Ybe 323	71	99344	99415	-	Yeast scChrIX	136	sense ORF	YIL133C	N-terminally acetylated protein component of the large (60S) ribosomal subunit
Ybe 386	543	1471	2014	-	Yeast scChrV	134	sense ORF	YEL077C	Helicase-like protein encoded within the telomeric Y' element
Ybe 196	61	269502	269563	+	Yeast scChrIII	134	sense ORF	YCR089W	Cell wall adhesin
Ybe 62	73	8	81	-	Yeast scChrI	133	sense telomeric_repeat	TEL01L-TR	Terminal stretch of telomeric repeats on the left arm of Chromosome I
Ybe 264	63	1289835	1289898	+	Yeast scChrIV	132	sense ORF	YDR409W	SUMO/Smt3 ligase that promotes the attachment of sumo (Smt3p. small ubiquitin-related modifier) to proteins. binds Ubc9p and may bind septins. specifically required for sumoylation of septins in vivo. localized to the septin ring
Ybe 599	277	1655	1932	-	Yeast scChrVIII	130	sense ORF	YHL050C	Putative protein of unknown function
Ybe 141	45	506792	506837	+	Yeast scChrII	130	sense ORF	YBR136W	Genome integrity checkpoint protein and PI kinase superfamily member. signal transducer required for cell cycle arrest and transcriptional responses prompted by damaged or unreplicated DNA. monitors and participates in meiotic recombination
Ybe 210	65	123366	123431	+	Yeast scChrIV	129	sense ORF	YDL189W	Protein of unknown function
Ybe 147	211	779753	779964	+	Yeast scChrII	127	sense ORF	YBR289W	Subunit of the SWI/SNF chromatin remodeling complex involved in transcriptional regulation. functions interdependently in transcriptional activation with Snf2p and Snf6p
Ybe 593	110	941492	941602	-	Yeast scChrVII	124	sense ORF	YGR223C	Phosphatidylinositol 3
Ybe 123	50	434980	435030	-	Yeast scChrII	124	sense ORF	YBR095C	Subunit of the histone deacetylase Rpd3L complex. possibly involved in cell fusion and invasive growth
Ybe 390	90	38642	38732	-	Yeast scChrV	123	sense ORF	YEL061C	Kinesin motor protein involved in mitotic spindle assembly and chromosome segregation
Ybe 585	441	1088953	1089394	+	Yeast scChrVII	122	sense telomere	TEL07R	Telomeric region on the right arm of Chromosome VII. composed of an X element core sequence
Ybe 1023	79	826012	826091	-	Yeast scChrXIII	122	sense ORF	YMR279C	Putative paralog of ATR1
Ybe 796	459	7328	7787	-	Yeast scChrXII	122	sense ORF	YLL066C	Putative protein of unknown function with similarity to helicases. YLL066C is not an essential gene
Ybe 926	25	527809	527834	+	Yeast scChrXII	121	sense ORF	YLR187W	Protein of unknown function. green fluorescent protein (GFP)-fusion protein localizes to the cell periphery
Ybe 349	125	281265	281390	-	Yeast scChrIX	121	sense ORF	YIL038C	Subunit of the CCR4-NOT complex
Ybe 239	68	62563	62631	-	Yeast scChrIV	121	sense ORF	YDL220C	Single stranded DNA-binding protein found at TG1-3 telomere G-tails. regulates telomere replication through recruitment of specific sub-complexes
Ybe 718	45	605011	605056	-	Yeast scChrX	118	sense ORF	YJR094C	Master regulator of meiosis that is active only during meiotic events
Ybe 218	52	412531	412583	+	Yeast scChrIV	118	sense ORF	YDL022W	NAD-dependent glycerol-3-phosphate dehydrogenase
Ybe 992	87	493596	493683	-	Yeast scChrXIII	117	sense ORF	YMR111C	Protein of unknown function. green fluorescent protein (GFP)-fusion protein localizes to the nucleus. YMR111C is not an essential gene
Ybe 650	46	469910	469956	+	Yeast scChrVIII	117	sense ORF	YHR182W	Putative protein of unknown function. green fluorescent protein (GFP)-fusion protein localizes to the cell periphery and cytoplasm
Ybe 71	42	108883	108925	-	Yeast scChrI	115	sense ORF	YAL022C	Nucleoside transporter with broad nucleoside selectivity. localized to intracellular membranes
Ybe 722	83	437330	437413	+	Yeast scChrX	114	sense ORF	YJR001W	Vacuolar transporter
Ybe 732	37	638901	638938	+	Yeast scChrX	114	sense ORF	YJR114W	Dubious open reading frame unlikely to encode a protein
Ybe 1237	449	1089208	1089657	+	Yeast scChrXV	113	sense telomere	TEL15R	Telomeric region on the right arm of Chromosome XV
Ybe 293	38	818695	818733	-	Yeast scChrIV	113	sense ORF	YDR179C	Subunit of the Cop9 signalosome
Ybe 996	79	587205	587284	-	Yeast scChrXIII	112	sense ORF	YMR164C	Transcription factor involved in regulation of invasive growth and starch degradation. controls the activation of MUC1 and STA2 in response to nutritional signals
Ybe 624	60	265169	265229	-	Yeast scChrVIII	112	sense ORF	YHR080C	Protein of unknown function that may interact with ribosomes
Ybe 247	52	152352	152404	-	Yeast scChrIV	111	sense ORF	YDL171C	NAD(+)-dependent glutamate synthase (GOGAT)
Ybe 951	195	1064961	1065156	+	Yeast scChrXII	110	sense telomere	TEL12R	Telomeric region on the right arm of Chromosome XII
Ybe 952	423	1069610	1070033	+	Yeast scChrXII	110	sense telomere	TEL12R	Telomeric region on the right arm of Chromosome XII
Ybe 1018	388	409161	409549	+	Yeast scChrXIII	109	sense ORF	YMR070W	Nuclear transcription factor with two Cys2-His2 zinc fingers. involved in repression of a subset of hypoxic genes by Rox1p
Ybe 271	46	1342494	1342540	+	Yeast scChrIV	109	sense ORF	YDR440W	Nucleosomal histone H3-Lys79 methylase. methylation is required for telomeric silencing
Ybe 515	68	229102	229170	-	Yeast scChrVII	108	sense ORF	YGL146C	Putative protein of unknown function. non-essential gene identified in a screen for mutants with increased levels of rDNA transcription. contains two putative transmembrane spans
Ybe 578	55	808939	808994	-	Yeast scChrVII	108	sense ORF	YGR161C	Putative component of the protein phosphatase type 2A complex
Ybe 280	428	1530061	1530489	+	Yeast scChrIV	107	sense telomere	TEL04R	Telomeric region on the right arm of Chromosome IV. composed of an X element core sequence
Ybe 656	49	483813	483862	-	Yeast scChrVIII	107	sense ORF	YHR188C	Transmembrane protein subunit of the glycosylphosphatidylinositol transamidase complex that adds GPIs to newly synthesized proteins. human PIG-Tp homolog
Ybe 181	81	261835	261916	-	Yeast scChrIII	107	sense ORF	YCR084C	General repressor of transcription
Ybe 1090	136	441715	441851	-	Yeast scChrXIV	106	sense ORF	YNL097C	Probable component of the Rpd3 histone deacetylase complex
Ybe 1002	74	624836	624910	-	Yeast scChrXIII	106	sense ORF	YMR182C	Putative transcriptional repressor with proline-rich zinc fingers. overproduction impairs cell growth
Ybe 890	134	458900	459034	+	Yeast scChrXII	105	undirected ARS	ARS1200-1	Chromosomal origin of bidirectional DNA replication. an rDNA ARS is presumed to be present in each tandem rDNA repeat
Ybe 645	77	420544	420621	-	Yeast scChrVIII	104	sense ORF	YHR161C	Protein involved in clathrin cage assembly. binds Pan1p and clathrin. homologous to Yap1802p
Ybe 502	68	94362	94430	+	Yeast scChrVII	104	sense ORF	YGL210W	Rab family GTPase
Ybe 1317	68	876851	876919	-	Yeast scChrXVI	103	sense ORF	YPR167C	3'-phosphoadenylsulfate reductase
Ybe 533	150	378909	379059	+	Yeast scChrVII	103	sense ORF	YGL066W	SAGA complex subunit with a role in anchoring the deubiquitination module into SAGA and SLIK complexes. involved in preinitiation complex assembly at promoters. human ortholog ataxin-7 is associated with spinocerebellar ataxia diseases
Ybe 437	53	544413	544466	+	Yeast scChrV	103	sense ORF	YER176W	DNA dependent ATPase/DNA helicase belonging to the Dna2p- and Nam7p-like family of helicases that is involved in modulating translation termination. interacts with the translation termination factors
Ybe 380	59	402397	402456	+	Yeast scChrIX	103	sense ORF	YIR023W	Positive regulator of genes in multiple nitrogen degradation pathways. contains DNA binding domain but does not appear to bind the dodecanucleotide sequence present in the promoter region of many genes involved in allantoin catabolism
Ybe 1078	86	306610	306696	-	Yeast scChrXIV	102	sense ORF	YNL176C	Cell cycle-regulated gene of unknown function
Ybe 307	54	41091	41145	-	Yeast scChrIX	102	sense ORF	YIL160C	3-ketoacyl-CoA thiolase with broad chain length specificity
Ybe 410	73	322334	322407	+	Yeast scChrV	102	sense ncRNA	SRG1	Non-protein-coding RNA that regulates the transcription of SER3. expression of SRG1 RNA represses expression of its neighboring gene SER3 via a transcription-interference mechanism
Ybe 953	420	1076267	1076687	+	Yeast scChrXII	101	sense telomere	TEL12R	Telomeric region on the right arm of Chromosome XII
Ybe 576	50	1029521	1029571	+	Yeast scChrVII	101	sense ORF	YGR270W	Protein that localizes to chromatin and has a role in regulation of histone gene expression. has a bromodomain-like region that interacts with the N-terminal tail of histone H3
Ybe 765	74	601575	601649	+	Yeast scChrXI	100	sense ORF	YKR086W	RNA helicase in the DEAH-box family involved in the second catalytic step of splicing
Ybe 1057	90	105928	106018	-	Yeast scChrXIV	99	sense ORF	YNL283C	Partially redundant sensor-transducer of the stress-activated PKC1-MPK1 signaling pathway involved in maintenance of cell wall integrity and recovery from heat shock. secretory pathway Wsc2p is required for the arrest of secretion response
Ybe 563	104	906445	906549	+	Yeast scChrVII	99	sense ORF	YGR204W	Cytoplasmic trifunctional enzyme C1-tetrahydrofolate synthase
Ybe 1264	53	136364	136417	+	Yeast scChrXVI	98	sense ORF	YPL220W	N-terminally acetylated protein component of the large (60S) ribosomal subunit
Ybe 1113	100	408501	408601	+	Yeast scChrXIV	98	sense ORF	YNL116W	Protein involved in ubiquitination. plays a role in regulating spindle position and orientation. functionally redundant with Dma1p. orthologous to human RNF8 protein
Ybe 782	32	293740	293772	-	Yeast scChrXI	98	sense ORF	YKL075C	Putative protein of unknown function. green fluorescent protein (GFP)-fusion protein localizes to the cytoplasm. proposed to be involved in resistance to streptozotocin and camptothecin
Ybe 550	73	449471	449544	-	Yeast scChrVII	98	sense ORF	YGL025C	Subunit of the RNA polymerase II mediator complex. associates with core polymerase subunits to form the RNA polymerase II holoenzyme. essential for basal and activated transcription. direct target of Cyc8p-Tup1p transcriptional corepressor
Ybe 424	80	456716	456796	+	Yeast scChrV	98	sense ORF	YER143W	DNA damage-inducible v-SNARE binding protein
Ybe 168	59	11879	11938	+	Yeast scChrIII	98	sense gene_cassette	HML	Mating type cassette - left
Ybe 958	60	41646	41706	-	Yeast scChrXIII	97	sense ORF	YML115C	Component of the mannan polymerase I
Ybe 322	72	95426	95498	-	Yeast scChrIX	97	sense ORF	YIL135C	Cytoplasmic protein of unknown function. identified as a high-copy suppressor of the synthetic lethality of a sis2 sit4 double mutant
Ybe 169	71	24914	24985	+	Yeast scChrIII	97	sense ORF	YCL057W	Zinc metalloendopeptidase
Ybe 131	57	456184	456241	+	Yeast scChrII	97	sense ORF	YBR108W	Protein interacting with Rvs167p. null mutant is viable and displays elevated frequency of mitochondrial genome loss
Ybe 140	96	505199	505295	+	Yeast scChrII	97	sense ORF	YBR135W	Cyclin-dependent protein kinase regulatory subunit and adaptor. modulates proteolysis of M-phase targets through interactions with the proteasome. role in transcriptional regulation
Ybe 463	40	71048	71088	-	Yeast scChrVI	96	sense ORF	YFL033C	Glucose-repressible protein kinase involved in signal transduction during cell proliferation in response to nutrients
Ybe 871	50	703412	703462	-	Yeast scChrXII	95	sense ORF	YLR278C	Zinc-cluster protein. GFP-fusion protein localizes to the nucleus. mutant shows moderate growth defect on caffeine. has a prion-domain like fragment that increases frequency of [URE3]. YLR278C is not an essential gene
Ybe 717	59	360352	360411	+	Yeast scChrX	95	sense ORF	YJL043W	Putative protein of unknown function. YJL043W is a non-essential gene
Ybe 191	59	199038	199097	+	Yeast scChrIII	94	sense mating_locus	MATALPHA	Mating type locus. note that the systematic sequence in SGD contains MATalpha sequences
Ybe 743	51	52664	52715	+	Yeast scChrXI	93	sense ORF	YKL205W	Nuclear pore protein involved in nuclear export of pre-tRNA and in re-export of mature tRNAs after their retrograde import from the cytoplasm
Ybe 336	56	169992	170048	-	Yeast scChrIX	93	sense ORF	YIL104C	Chaperone protein required for the assembly of box H/ACA snoRNPs and thus for pre-rRNA processing
Ybe 569	25	736796	736821	-	Yeast scChrVII	92	sense ORF	YGR123C	Protein serine/threonine phosphatase with similarity to human phosphatase PP5. present in both the nucleus and cytoplasm. expressed during logarithmic growth. computational analyses suggest roles in phosphate metabolism and rRNA processing
Ybe 983	49	209668	209717	+	Yeast scChrXIII	91	sense ORF	YML034W	Inner nuclear membrane protein that functions in regulation of subtelomeric genes and is linked to TREX (transcription export) factors. SRC1 produces 2 splice variant proteins with different functions. mutant has aneuploidy tolerance
Ybe 813	57	188098	188155	-	Yeast scChrXII	91	sense ORF	YLR024C	Cytoplasmic ubiquitin-protein ligase (E3). required for ubiquitylation of Rpn4p. mediates formation of a Mub1p-Ubr2p-Rad6p complex
Ybe 829	98	345843	345941	-	Yeast scChrXII	91	sense ORF	YLR103C	DNA replication initiation factor. recruited to MCM pre-RC complexes at replication origins. promotes release of MCM from Mcm10p
Ybe 828	85	113429	113514	+	Yeast scChrXII	90	sense pseudogene	YLL016W	Non-essential Ras guanine nucleotide exchange factor (GEF) localized to the membrane. expressed in poor nutrients and on non-fermentable carbon sources. homologous to CDC25. contains a stop codon in S288C. full-length gene includes YLL017W
Ybe 559	59	824317	824376	+	Yeast scChrVII	90	sense ORF	YGR162W	Translation initiation factor eIF4G
Ybe 115	75	246497	246572	+	Yeast scChrII	90	sense ORF	YBR005W	Protein of the ER membrane involved in cell wall chitin deposition. may function in the endosomal-vacuolar trafficking pathway
Ybe 834	101	458775	458876	-	Yeast scChrXII	88	sense rRNA	NTS2-1	Nontranscribed region of the rDNA repeat
Ybe 691	88	254345	254433	-	Yeast scChrX	88	sense ORF	YJL094C	Putative K+/H+ antiporter with a probable role in intracellular cation homeostasis
Ybe 388	90	4835	4925	+	Yeast scChrV	86	sense ORF	YEL075W-A	Dubious open reading frame unlikely to encode a functional protein
Ybe 1000	43	244595	244638	+	Yeast scChrXIII	85	sense ORF	YML013W	Protein involved in ER-associated protein degradation. proposed to coordinate the assembly of proteins involved in ERAD. contains a UBX (ubiquitin regulatory X) domain and a ubiquitin-associated (UBA) domain
Ybe 825	147	329684	329831	-	Yeast scChrXII	85	sense ORF	YLR095C	Member of a complex (Isw1b) with Isw1p and Ioc4p that exhibits nucleosome-stimulated ATPase activity and acts within coding regions to coordinate transcription elongation with termination and processing
Ybe 185	131	72800	72931	+	Yeast scChrIII	85	sense ORF	YCL027W	Membrane protein localized to the shmoo tip
Ybe 285	170	518934	519104	-	Yeast scChrIV	84	sense transposable_element_gene	YDR034C-D	Retrotransposon TYA Gag and TYB Pol genes. transcribed/translated as one unit. polyprotein is processed to make a nucleocapsid-like protein (Gag)
Ybe 757	41	383019	383060	+	Yeast scChrXI	84	sense ORF	YKL030W	Dubious open reading frame
Ybe 523	234	279994	280228	-	Yeast scChrVII	84	sense ORF	YGL122C	Nuclear polyadenylated RNA-binding protein required for nuclear mRNA export and poly(A) tail length control. binds nuclear pore protein Mlp1p. autoregulates mRNA levels. related to human hnRNPs. nuclear localization sequence binds Kap104p
Ybe 554	48	499012	499060	-	Yeast scChrVII	84	sense ORF	YGR002C	Component of the Swr1p complex that incorporates Htz1p into chromatin. component of the NuA4 histone acetyltransferase complex
Ybe 725	62	509279	509341	+	Yeast scChrX	83	sense ORF	YJR040W	Voltage-gated chloride channel localized to the golgi
Ybe 638	58	339932	339990	+	Yeast scChrVIII	83	sense ORF	YHR114W	SH3 domain protein implicated in the regulation of actin polymerization
Ybe 1076	54	296986	297040	-	Yeast scChrXIV	82	sense ORF	YNL182C	Essential component of the Rix1 complex (Rix1p
Ybe 826	44	104160	104204	+	Yeast scChrXII	82	sense ORF	YLL021W	Component of the polarisome
Ybe 781	49	268910	268959	-	Yeast scChrXI	82	sense ORF	YKL092C	GTPase activating factor for Rsr1p/Bud1p required for both axial and bipolar budding patterns. mutants exhibit random budding in all cell types
Ybe 612	159	49568	49727	+	Yeast scChrVIII	82	sense ORF	YHL028W	ER membrane protein involved in the translocation of soluble secretory proteins and insertion of membrane proteins into the ER membrane. may also have a role in the stress response but has only partial functional overlap with WSC1-3
Ybe 145	179	725075	725254	+	Yeast scChrII	82	sense ORF	YBR255W	Protein of unknown function
Ybe 1029	71	410037	410108	+	Yeast scChrXIII	81	sense ORF	YMR070W	Nuclear transcription factor with two Cys2-His2 zinc fingers. involved in repression of a subset of hypoxic genes by Rox1p
Ybe 746	40	119139	119179	+	Yeast scChrXI	81	sense ORF	YKL175W	Vacuolar membrane zinc transporter
Ybe 723	90	661688	661778	-	Yeast scChrX	81	sense ORF	YJR127C	Zinc-finger protein involved in transcriptional control of both nuclear and mitochondrial genes
Ybe 1333	23	884982	885005	+	Yeast scChrXVI	80	sense ORF	YPR171W	Adapter that links synaptojanins Inp52p and Inp53p to the cortical actin cytoskeleton
Ybe 839	62	247648	247710	+	Yeast scChrXII	80	sense ORF	YLR052W	Subunit of the INO80 chromatin remodeling complex
Ybe 482	161	185879	186040	+	Yeast scChrVI	80	sense ORF	YFR019W	1-phosphatidylinositol-3-phosphate 5-kinase. vacuolar membrane kinase that generates phosphatidylinositol (3
Ybe 840	76	467912	467988	-	Yeast scChrXII	79	sense rRNA	NTS2-2	Non-transcribed region of the rDNA repeat
Ybe 695	97	332895	332992	-	Yeast scChrX	79	sense ORF	YJL056C	Zinc-regulated transcription factor. binds to zinc-responsive promoters to induce transcription of certain genes in presence of zinc
Ybe 527	35	255239	255274	+	Yeast scChrVII	79	sense ORF	YGL135W	N-terminally acetylated protein component of the large (60S) ribosomal subunit
Ybe 228	53	689438	689491	+	Yeast scChrIV	79	sense ORF	YDR119W	Protein of unknown function with proposed role as a basic amino acid permease based on phylogeny. GFP-fusion protein localizes to vacuolar membrane. physical interaction with Atg27p suggests a possible role in autophagy. non-essential gene
Ybe 558	146	812038	812184	+	Yeast scChrVII	77	sense retrotransposon	YGRWTy2-2	Long Terminal Repeat (LTR) retrotransposon of the Copia (Pseudoviridae) group. contains co-transcribed genes TYA Gag and TYB Pol
Ybe 1105	206	333146	333352	+	Yeast scChrXIV	77	sense ORF	YNL161W	Serine/threonine protein kinase that regulates cell morphogenesis pathways. involved in cell wall biosynthesis
Ybe 978	87	170646	170733	+	Yeast scChrXIII	77	sense ORF	YML052W	Plasma membrane protein that localizes to furrow-like invaginations (MCC patches). component of eisosomes. associated with endocytosis
Ybe 471	55	96218	96273	+	Yeast scChrVI	77	sense ORF	YFL021W	Transcriptional activator of genes involved in nitrogen catabolite repression. contains a GATA-1-type zinc finger DNA-binding motif. activity and localization regulated by nitrogen limitation and Ure2p
Ybe 487	71	242622	242693	+	Yeast scChrVI	77	sense ORF	YFR045W	Putative mitochondrial transport protein. null mutant is viable
Ybe 1290	46	483879	483925	+	Yeast scChrXVI	76	sense ORF	YPL036W	Plasma membrane H+-ATPase
Ybe 997	144	588533	588677	-	Yeast scChrXIII	76	sense ORF	YMR164C	Transcription factor involved in regulation of invasive growth and starch degradation. controls the activation of MUC1 and STA2 in response to nutritional signals
Ybe 402	51	195634	195685	+	Yeast scChrV	76	sense ORF	YER020W	Nucleotide binding alpha subunit of the heterotrimeric G protein that interacts with the receptor Gpr1p
Ybe 256	51	1184097	1184148	+	Yeast scChrIV	76	sense ORF	YDR353W	Cytoplasmic thioredoxin reductase
Ybe 1261	166	379358	379524	-	Yeast scChrXVI	75	sense ORF	YPL089C	MADS-box transcription factor
Ybe 430	97	525127	525224	+	Yeast scChrV	75	sense ORF	YER169W	JmjC domain-containing histone demethylase which can specifically demethylate H3K36 tri- and dimethyl modification states. transcriptional repressor of PHR1. Rph1p phosphorylation during DNA damage is under control of the MEC1-RAD53 pathway
Ybe 1141	106	0	106	-	Yeast scChrXV	74	sense telomeric_repeat	TEL15L-TR	Terminal stretch of telomeric repeats on the left arm of Chromosome XV
Ybe 1155	38	160537	160575	-	Yeast scChrXV	74	sense ORF	YOL086C	Alcohol dehydrogenase
Ybe 686	32	99896	99928	-	Yeast scChrX	74	sense ORF	YJL171C	GPI-anchored cell wall protein of unknown function. induced in response to cell wall damaging agents and by mutations in genes involved in cell wall biogenesis. sequence similarity to YBR162C/TOS1
Ybe 302	86	1011851	1011937	-	Yeast scChrIV	74	sense ORF	YDR274C	Dubious open reading frame unlikely to encode a functional protein
Ybe 827	60	331589	331649	-	Yeast scChrXII	73	sense ORF	YLR095C	Member of a complex (Isw1b) with Isw1p and Ioc4p that exhibits nucleosome-stimulated ATPase activity and acts within coding regions to coordinate transcription elongation with termination and processing
Ybe 712	68	572859	572927	-	Yeast scChrX	73	sense ORF	YJR073C	Phospholipid methyltransferase (methylene-fatty-acyl-phospholipid synthase)
Ybe 188	43	107320	107363	+	Yeast scChrIII	73	sense ORF	YCL005W-A	Vacuolar H+ ATPase subunit e of the V-ATPase V0 subcomplex. essential for vacuolar acidification. interacts with the V-ATPase assembly factor Vma21p in the ER. involved in V0 biogenesis
Ybe 148	270	780239	780509	+	Yeast scChrII	73	sense ORF	YBR289W	Subunit of the SWI/SNF chromatin remodeling complex involved in transcriptional regulation. functions interdependently in transcriptional activation with Snf2p and Snf6p
Ybe 1205	74	810597	810671	-	Yeast scChrXV	72	sense ORF	YOR256C	Protein that functions with Tre1p to regulate ubiquitylation and vacuolar degradation of the metal transporter Smf1p. has similarity to transferrin receptors. inviability of null mutant in systematic studies is due to proximity to CDC31
Ybe 231	40	815634	815674	+	Yeast scChrIV	72	sense ORF	YDR176W	Transcriptional regulator involved in glucose repression of Gal4p-regulated genes. component of transcriptional adaptor and histone acetyltransferase complexes
Ybe 173	30	64649	64679	-	Yeast scChrIII	72	sense ORF	YCL031C	Essential protein involved in rRNA processing and ribosome biogenesis
Ybe 879	51	824065	824116	-	Yeast scChrXII	71	sense ORF	YLR347C	Karyopherin beta
Ybe 230	62	712480	712542	+	Yeast scChrIV	71	sense ORF	YDR128W	Protein of unknown function. mtc5 is synthetically sick with cdc13-1
Ybe 132	81	456420	456501	+	Yeast scChrII	71	sense ORF	YBR108W	Protein interacting with Rvs167p. null mutant is viable and displays elevated frequency of mitochondrial genome loss
Ybe 841	118	468723	468841	-	Yeast scChrXII	70	sense rRNA	NTS2-2	Non-transcribed region of the rDNA repeat
Ybe 472	171	138452	138623	+	Yeast scChrVI	70	sense retrotransposon	YFLWTy2-1	Long Terminal Repeat (LTR) retrotransposon of the Copia (Pseudoviridae) group. contains co-transcribed genes TYA Gag and TYB Pol
Ybe 750	31	205918	205949	+	Yeast scChrXI	70	sense ORF	YKL126W	Serine/threonine protein kinase that phosphorylates and downregulates flippase activator Fpk1p. mutations affect receptor-mediated endocytosis and sphingolipid-mediated and cell integrity signaling pathways. homolog of mammalian kinase SGK
Ybe 542	39	530617	530656	+	Yeast scChrVII	70	sense ORF	YGR023W	Putative plasma membrane sensor
Ybe 601	45	6065	6110	-	Yeast scChrVIII	69	undirected ARS	ARS801	Putative replication origin
Ybe 399	64	99005	99069	+	Yeast scChrV	69	sense ORF	YEL028W	Dubious open reading frame unlikely to encode a protein
Ybe 1260	114	378094	378208	-	Yeast scChrXVI	68	sense ORF	YPL090C	Protein component of the small (40S) ribosomal subunit. identical to Rps6Bp and has similarity to rat S6 ribosomal protein
Ybe 1072	107	70024	70131	+	Yeast scChrXIV	68	sense ORF	YNL298W	Cdc42p-activated signal transducing kinase of the PAK (p21-activated kinase) family
Ybe 536	79	428558	428637	+	Yeast scChrVII	68	sense ORF	YGL036W	Putative protein of unknown function. green fluorescent protein (GFP)-fusion protein localizes to the cytoplasm. YGL036W is not an essential gene
Ybe 1197	35	666062	666097	-	Yeast scChrXV	67	sense ORF	YOR177C	Component of the meiotic outer plaque
Ybe 959	144	42101	42245	-	Yeast scChrXIII	67	sense ORF	YML114C	TFIID subunit (65 kDa)
Ybe 704	59	493856	493915	-	Yeast scChrX	67	sense ORF	YJR033C	Subunit of the RAVE complex (Rav1p
Ybe 552	44	681805	681849	+	Yeast scChrVII	67	sense ORF	YGR097W	Component of RNA polymerase II holoenzyme
Ybe 401	63	181686	181749	+	Yeast scChrV	67	sense ORF	YER013W	DEAH-box RNA-dependent ATPase/ATP-dependent RNA helicase
Ybe 95	194	123226	123420	-	Yeast scChrII	67	sense ORF	YBL051C	Protein involved in G2/M phase progression and response to DNA damage
Ybe 831	43	452739	452782	-	Yeast scChrXII	66	sense rRNA	RDN25-1	25S ribosomal RNA
Ybe 837	44	461876	461920	-	Yeast scChrXII	66	sense rRNA	RDN25-2	25S ribosomal RNA
Ybe 566	113	573994	574107	-	Yeast scChrVII	66	sense retrotransposon	YGRCTy2-1	Long Terminal Repeat (LTR) retrotransposon of the Copia (Pseudoviridae) group. contains genes TYA Gag and TYB Pol
Ybe 786	33	476895	476928	-	Yeast scChrXI	66	sense ORF	YKR019C	EH domain-containing protein involved in regulating phosphatidylinositol 4
Ybe 491	66	253659	253725	-	Yeast scChrVI	66	sense ORF	YFR052C-A	Dubious open reading frame unlikely to encode a functional protein
Ybe 199	127	316489	316616	+	Yeast scChrIII	65	sense telomere	TEL03R	Telomeric region on the right arm of Chromosome III. composed of an X element core sequence
Ybe 159	47	812877	812924	+	Yeast scChrII	65	sense telomere	TEL02R	Telomeric region on the right arm of Chromosome II. composed of an X element core sequence
Ybe 614	84	189185	189269	-	Yeast scChrVIII	65	sense ORF	YHR041C	Subunit of the RNA polymerase II mediator complex. associates with core polymerase subunits to form the RNA polymerase II holoenzyme. general transcription factor involved in telomere maintenance
Ybe 187	146	85396	85542	+	Yeast scChrIII	64	sense retrotransposon	YCLWTy2-1	Long Terminal Repeat (LTR) retrotransposon of the Copia (Pseudoviridae) group. contains co-transcribed genes TYA Gag and TYB Pol
Ybe 1190	61	628565	628626	-	Yeast scChrXV	64	sense ORF	YOR156C	SUMO ligase
Ybe 198	62	316270	316332	+	Yeast scChrIII	63	sense telomere	TEL03R	Telomeric region on the right arm of Chromosome III. composed of an X element core sequence
Ybe 835	131	459573	459704	-	Yeast scChrXII	63	sense rRNA	NTS2-1	Nontranscribed region of the rDNA repeat
Ybe 1062	46	31191	31237	+	Yeast scChrXIV	63	sense ORF	YNL324W	Dubious ORF unlikely to encode a functional protein
Ybe 129	36	410243	410279	+	Yeast scChrII	63	sense ORF	YBR083W	Transcription factor required for full Ty1 expression
Ybe 1160	47	277757	277804	-	Yeast scChrXV	62	undirected ARS	ARS1511	Autonomously Replicating Sequence. replication capacity dependent upon Sum1p
Ybe 1263	91	117296	117387	+	Yeast scChrXVI	62	sense ORF	YPL229W	Putative protein of unknown function. green fluorescent protein (GFP)-fusion protein localizes to the cytoplasm. YPL229W is not an essential gene
Ybe 1271	108	255147	255255	+	Yeast scChrXVI	62	sense ORF	YPL157W	Trimethyl guanosine synthase
Ybe 1233	60	1043554	1043614	+	Yeast scChrXV	62	sense ORF	YOR376W	Dubious open reading frame unlikely to encode a protein
Ybe 1165	65	341462	341527	-	Yeast scChrXV	61	sense ORF	YOR008C	Sensor-transducer of the stress-activated PKC1-MPK1 kinase pathway involved in maintenance of cell wall integrity. involved in organization of the actin cytoskeleton. secretory pathway Wsc1p is required for the arrest of secretion response
Ybe 1077	68	300780	300848	-	Yeast scChrXIV	61	sense ORF	YNL179C	Dubious open reading frame
Ybe 67	55	52128	52183	-	Yeast scChrI	61	sense ORF	YAL049C	Cytoplasmic protein involved in mitochondrial function or organization. null mutant displays reduced frequency of mitochondrial genome loss. potential Hsp82p interactor
Ybe 1050	128	924299	924427	+	Yeast scChrXIII	60	sense telomere	TEL13R	Telomeric region on the right arm of Chromosome XIII
Ybe 1275	67	365768	365835	+	Yeast scChrXVI	60	sense ORF	YPL097W	Mitochondrial tyrosyl-tRNA synthetase
Ybe 1330	72	861470	861542	+	Yeast scChrXVI	60	sense ORF	YPR160W	Non-essential glycogen phosphorylase required for the mobilization of glycogen
Ybe 1065	78	36698	36776	+	Yeast scChrXIV	60	sense ORF	YNL321W	Calcium/H+ antiporter localized to the endoplasmic reticulum membrane. member of the calcium exchanger (CAX) family. potential Cdc28p substrate
Ybe 1075	37	233476	233513	-	Yeast scChrXIV	60	sense ORF	YNL221C	Subunit of both RNase MRP
Ybe 649	65	453040	453105	+	Yeast scChrVIII	60	sense ORF	YHR175W	Putative low-affinity copper transporter of the vacuolar membrane. mutation confers resistance to toxic copper concentrations
Ybe 489	48	229065	229113	-	Yeast scChrVI	60	sense ORF	YFR037C	Component of the RSC chromatin remodeling complex. essential for viability and mitotic growth. homolog of SWI/SNF subunit Swi3p
Ybe 403	110	294139	294249	+	Yeast scChrV	60	sense ORF	YER068W	Subunit of the CCR4-NOT complex
Ybe 1223	60	918786	918846	-	Yeast scChrXV	59	sense ORF	YOR322C	Protein involved in regulating the endocytosis of plasma membrane proteins by recruiting the ubiquitin ligase Rsp5p to its target. localization changes in response to nutrient levels. null mutant has reduced affinity for alcian blue dye
Ybe 636	54	296871	296925	+	Yeast scChrVIII	58	undirected ARS	ARS815	Putative replication origin
Ybe 797	172	11186	11358	-	Yeast scChrXII	57	sense Y'_element	TEL12L-YP2	More centromere-proximal of two short Y' elements in the left telomere of Chromosome XII. contains an ARS consensus sequence
Ybe 1043	47	631008	631055	+	Yeast scChrXIII	57	sense ORF	YMR185W	Putative protein of unknown function. conflicting evidence on whether null mutant is viable with elongated buds
Ybe 556	43	740077	740120	+	Yeast scChrVII	57	sense ORF	YGR124W	Asparagine synthetase
Ybe 324	52	1266887	1266939	-	Yeast scChrIV	57	sense ORF	YDR397C	Subunit of a heterodimeric NC2 transcription regulator complex with Bur6p. complex binds to TBP and can repress transcription by preventing preinitiation complex assembly or stimulate activated transcription. homologous to human NC2beta
Ybe 326	83	1287281	1287364	-	Yeast scChrIV	57	sense ORF	YDR407C	One of 10 subunits of the transport protein particle (TRAPP) complex of the cis-Golgi which mediates vesicle docking and fusion. involved in endoplasmic reticulum (ER) to Golgi membrane traffic
Ybe 90	157	72330	72487	+	Yeast scChrII	57	sense ORF	YBL081W	Non-essential protein of unknown function. null mutation results in a decrease in plasma membrane electron transport
Ybe 947	82	941856	941938	+	Yeast scChrXII	56	sense retrotransposon	YLRWTy2-1	Long Terminal Repeat (LTR) retrotransposon of the Copia (Pseudoviridae) group. contains co-transcribed genes TYA Gag and TYB Pol
Ybe 1169	40	396818	396858	-	Yeast scChrXV	56	sense ORF	YOR034C	Ankyrin repeat-containing protein similar to Akr1p. member of a family of putative palmitoyltransferases containing an Asp-His-His-Cys-cysteine rich (DHHC-CRD) domain. possibly involved in constitutive endocytosis of Ste3p
Ybe 1071	80	199809	199889	-	Yeast scChrXIV	56	sense ORF	YNL240C	Component of the cytosolic iron-sulfur (FeS) protein assembly machinery
Ybe 1042	795	609054	609849	+	Yeast scChrXIII	56	sense ORF	YMR173W	DNA damage-responsive protein
Ybe 620	53	234243	234296	-	Yeast scChrVIII	56	sense ORF	YHR069C	Exosome non-catalytic core component. involved in 3'-5' RNA processing and degradation in both the nucleus and the cytoplasm. predicted to contain RNA binding domains. has similarity to human hRrp4p (EXOSC2)
Ybe 623	70	175160	175230	+	Yeast scChrVIII	55	sense ORF	YHR032W-A	Dubious open reading frame unlikely to encode a protein
Ybe 452	72	533771	533843	-	Yeast scChrV	55	sense ORF	YER172C	RNA-dependent ATPase RNA helicase (DEIH box). required for disruption of U4/U6 base-pairing in native snRNPs to activate the spliceosome for catalysis. homologous to human U5-200kD
Ybe 1287	59	590795	590854	-	Yeast scChrXVI	54	sense ORF	YPR015C	Putative protein of unknown function. overexpression causes a cell cycle delay or arrest
Ybe 1202	77	757408	757485	-	Yeast scChrXV	54	sense ORF	YOR221C	Predicted malonyl-CoA:ACP transferase
Ybe 595	21	1003293	1003314	-	Yeast scChrVII	54	sense ORF	YGR255C	Putative flavin-dependent monooxygenase
Ybe 314	54	1079899	1079953	-	Yeast scChrIV	54	sense ORF	YDR309C	Redundant rho-like GTPase Cdc42p effector. homolog of Gic1p. involved in initiation of budding and cellular polarization. interacts with Cdc42p via the Cdc42/Rac-interactive binding (CRIB) domain and with PI(4
Ybe 318	61	1173517	1173578	-	Yeast scChrIV	54	sense ORF	YDR349C	Putative GPI-anchored aspartic protease
Ybe 151	55	592717	592772	-	Yeast scChrII	54	sense ORF	YBR181C	Protein component of the small (40S) ribosomal subunit. identical to Rps6Ap and has similarity to rat S6 ribosomal protein
Ybe 1316	53	864863	864916	-	Yeast scChrXVI	53	sense ORF	YPR161C	Cyclin (Bur2p)-dependent protein kinase that functions in transcriptional regulation. phosphorylates the carboxy-terminal domain of Rpo21p and the C-terminal repeat domain of Spt5p. regulated by Cak1p
Ybe 1336	46	908124	908170	+	Yeast scChrXVI	53	sense ORF	YPR185W	Regulatory subunit of the Atg1p signaling complex. stimulates Atg1p kinase activity. required for vesicle formation during autophagy and the cytoplasm-to-vacuole targeting (Cvt) pathway. involved in Atg9p
Ybe 964	67	17218	17285	+	Yeast scChrXIII	53	sense ORF	YML127W	Component of the RSC chromatin remodeling complex. DNA-binding protein involved in the synthesis of rRNA and in transcriptional repression and activation of genes regulated by the Target of Rapamycin (TOR) pathway
Ybe 800	55	45405	45460	-	Yeast scChrXII	53	sense ORF	YLL048C	Transporter of the ATP-binding cassette (ABC) family involved in bile acid transport. similar to mammalian bile transporters
Ybe 882	181	454852	455033	+	Yeast scChrXII	53	sense ORF	YLR154W-C	Mitochondrial protein potentially involved in regulation of respiratory metabolism. interacts genetically with RPO41 and physically with Coq5p. encoded within the 25S rRNA gene on the opposite strand
Ybe 878	39	803762	803801	-	Yeast scChrXII	53	sense ORF	YLR337C	Proline-rich actin-associated protein involved in cytoskeletal organization and cytokinesis. related to mammalian Wiskott-Aldrich syndrome protein (WASP)-interacting protein (WIP)
Ybe 456	38	34401	34439	-	Yeast scChrVI	53	sense ORF	YFL050C	Probable Mg(2+) transporter. overexpression confers increased tolerance to Al(3+) and Ga(3+) ions. plays a role in regulating Ty1 transposition
Ybe 389	95	6300	6395	+	Yeast scChrV	53	sense ORF	YEL074W	Dubious open reading frame unlikely to encode a protein
Ybe 439	59	335815	335874	-	Yeast scChrV	53	sense ORF	YER088C-A	Dubious open reading frame unlikely to encode a functional protein
Ybe 1222	42	990322	990364	+	Yeast scChrXV	52	sense ORF	YOR349W	Tubulin folding factor D involved in beta-tubulin (Tub2p) folding. isolated as mutant with increased chromosome loss and sensitivity to benomyl
Ybe 1097	36	602258	602294	-	Yeast scChrXIV	52	sense ORF	YNL017C	Dubious open reading frame unlikely to encode a protein
Ybe 538	54	511582	511636	+	Yeast scChrVII	52	sense ORF	YGR010W	Nicotinic acid mononucleotide adenylyltransferase
Ybe 321	69	179532	179601	+	Yeast scChrIX	52	sense ORF	YIL099W	Intracellular sporulation-specific glucoamylase involved in glycogen degradation. induced during starvation of a/a diploids late in sporulation
Ybe 195	38	269182	269220	+	Yeast scChrIII	52	sense ORF	YCR089W	Cell wall adhesin
Ybe 739	102	745639	745741	+	Yeast scChrX	51	sense telomere	TEL10R	Telomeric region on the right arm of Chromosome X
Ybe 1143	52	28790	28842	-	Yeast scChrXV	51	sense ORF	YOL155C	Haze-protective mannoprotein that reduces the particle size of aggregated proteins in white wines
Ybe 1146	56	25808	25864	+	Yeast scChrXV	51	sense ORF	YOL156W	Putative hexose transporter that is nearly identical to Hxt9p
Ybe 1009	84	294554	294638	+	Yeast scChrXIII	51	sense ORF	YMR012W	eIF3 component of unknown function. deletion causes defects in mitochondrial organization but not in growth or translation initiation
Ybe 727	40	599459	599499	+	Yeast scChrX	51	sense ORF	YJR092W	Protein involved in bud-site selection and required for axial budding pattern. localizes with septins to bud neck in mitosis and may constitute an axial landmark for next round of budding. potential Cdc28p substrate
Ybe 205	124	67155	67279	+	Yeast scChrIV	51	sense ORF	YDL218W	Putative protein of unknown function. YDL218W transcription is regulated by Azf1p and induced by starvation and aerobic conditions. expression also induced in cells treated with the mycotoxin patulin
Ybe 154	49	690643	690692	-	Yeast scChrII	51	sense ORF	YBR236C	Methyltransferase
Ybe 1218	62	956494	956556	+	Yeast scChrXV	50	sense ORF	YOR337W	Ty1 enhancer activator required for full levels of Ty enhancer-mediated transcription. C6 zinc cluster DNA-binding protein
Ybe 1128	68	668698	668766	+	Yeast scChrXIV	50	sense ORF	YNR021W	Putative protein of unknown function. green fluorescent protein (GFP)-fusion protein localizes to the endoplasmic reticulum. YNR021W is not an essential gene
Ybe 687	93	210337	210430	-	Yeast scChrX	50	sense ORF	YJL110C	GATA zinc finger protein and Dal80p homolog that negatively regulates nitrogen catabolic gene expression by competing with Gat1p for GATA site binding. function requires a repressive carbon source. dimerizes with Dal80p and binds to Tor1p
Ybe 345	64	1489748	1489812	-	Yeast scChrIV	50	sense ORF	YDR524C-B	Putative protein of unknown function
Ybe 1210	28	807380	807408	+	Yeast scChrXV	49	sense ORF	YOR255W	Protein involved in sporulation. required for the construction of the outer spore wall layers. required for proper localization of Spo14p
Ybe 941	109	834904	835013	+	Yeast scChrXII	49	sense ORF	YLR353W	Protein involved in bud-site selection. diploid mutants display a unipolar budding pattern instead of the wild-type bipolar pattern
Ybe 752	62	227657	227719	+	Yeast scChrXI	49	sense ORF	YKL112W	DNA binding protein with possible chromatin-reorganizing activity involved in transcriptional activation
Ybe 679	46	20034	20080	+	Yeast scChrX	49	sense ORF	YJL219W	Putative hexose transporter that is nearly identical to Hxt11p
Ybe 385	70	1075	1145	+	Yeast scChrV	49	sense ORF	YEL077W-A	Dubious open reading frame
Ybe 356	25	320546	320571	-	Yeast scChrIX	49	sense ORF	YIL017C	Protein involved in proteasome-dependent catabolite degradation of fructose-1
Ybe 268	62	1335057	1335119	+	Yeast scChrIV	49	sense ORF	YDR436W	Serine/threonine protein phosphatase Z
Ybe 180	54	261201	261255	-	Yeast scChrIII	49	sense ORF	YCR084C	General repressor of transcription
Ybe 1253	40	216290	216330	-	Yeast scChrXVI	48	sense ORF	YPL176C	Plasma membrane protein that binds to Bsd2p and regulates ubiquitylation and vacuolar degradation of the metal transporter Smf1p. function is redundant with that of Tre2p. has similarity to transferrin receptors
Ybe 993	40	543453	543493	-	Yeast scChrXIII	48	sense ORF	YMR137C	Nuclease required for a post-incision step in the repair of DNA single and double-strand breaks that result from interstrand crosslinks produced by a variety of mono- and bi-functional psoralen derivatives. induced by UV-irradiation
Ybe 806	51	78688	78739	-	Yeast scChrXII	48	sense ORF	YLL031C	ER membrane localized phosphoryltransferase that adds phosphoethanolamine onto the third mannose residue of the glycosylphosphatidylinositol (GPI) anchor precursor. similar to human PIG-O protein
Ybe 747	74	127517	127591	+	Yeast scChrXI	48	sense ORF	YKL171W	Protein kinase. implicated in proteasome function. interacts with TORC1
Ybe 773	70	168381	168451	-	Yeast scChrXI	48	sense ORF	YKL149C	RNA lariat debranching enzyme
Ybe 644	122	399775	399897	-	Yeast scChrVIII	48	sense ORF	YHR151C	Protein of unknown function. mtc6 is synthetically sick with cdc13-1
Ybe 340	74	244237	244311	-	Yeast scChrIX	48	sense ORF	YIL062C	Subunit of the ARP2/3 complex
Ybe 246	42	1085450	1085492	+	Yeast scChrIV	48	sense ORF	YDR311W	Subunit of TFIIH and nucleotide excision repair factor 3 complexes
Ybe 150	135	782235	782370	+	Yeast scChrII	48	sense ORF	YBR289W	Subunit of the SWI/SNF chromatin remodeling complex involved in transcriptional regulation. functions interdependently in transcriptional activation with Snf2p and Snf6p
Ybe 1148	87	69543	69630	-	Yeast scChrXV	47	sense ORF	YOL135C	Subunit of the RNA polymerase II mediator complex. associates with core polymerase subunits to form the RNA polymerase II holoenzyme. essential for transcriptional regulation
Ybe 1132	40	766714	766754	+	Yeast scChrXIV	47	sense ORF	YNR070W	Putative transporter of the ATP-binding cassette (ABC) family
Ybe 398	55	85636	85691	+	Yeast scChrV	47	sense ORF	YEL034W	Translation elongation factor eIF-5A
Ybe 113	56	182802	182858	+	Yeast scChrII	47	sense ORF	YBL020W	Essential integral membrane protein that is required for translocation of Man5GlcNac2-PP-Dol from the cytoplasmic side to the lumenal side of the ER membrane but is not the flippase. mutation is suppressed by expression of human p53 protein
Ybe 474	43	167996	168039	-	Yeast scChrVI	46	undirected ARS	ARS606	Highly-efficient autonomously replicating sequence on Chromosome VI
Ybe 1311	54	812381	812435	-	Yeast scChrXVI	46	sense ORF	YPR138C	Ammonium permease of high capacity and low affinity. belongs to a ubiquitous family of cytoplasmic membrane proteins that transport only ammonium (NH4+). expression is under the nitrogen catabolite repression regulation ammonia permease
Ybe 1137	48	733545	733593	-	Yeast scChrXIV	46	sense ORF	YNR057C	Dethiobiotin synthetase
Ybe 998	31	593679	593710	-	Yeast scChrXIII	46	sense ORF	YMR166C	Predicted transporter of the mitochondrial inner membrane. has similarity to human mitochondrial ATP-Mg/Pi carriers. YMR166C is not an essential gene
Ybe 1020	75	811279	811354	-	Yeast scChrXIII	46	sense ORF	YMR273C	Protein with a role in regulating Swe1p-dependent polarized growth. interacts with silencing proteins at the telomere. has a role in Bcy1p localization. implicated in mRNA nuclear export. involved in mitotic exit through Cdc14p regulation
Ybe 897	63	896534	896597	-	Yeast scChrXII	46	sense ORF	YLR387C	Cytoplasmic 60S subunit biogenesis factor
Ybe 927	79	537673	537752	+	Yeast scChrXII	46	sense ORF	YLR191W	Integral peroxisomal membrane protein required for translocation of peroxisomal matrix proteins
Ybe 81	42	114601	114643	+	Yeast scChrI	46	sense ORF	YAL019W-A	Dubious open reading frame unlikely to encode a protein
Ybe 957	54	29641	29695	-	Yeast scChrXIII	45	sense ORF	YML120C	NADH:ubiquinone oxidoreductase
Ybe 846	73	255446	255519	+	Yeast scChrXII	45	sense ORF	YLR057W	Putative protein of unknown function. YLR050W is not an essential gene
Ybe 789	34	533348	533382	-	Yeast scChrXI	45	sense ORF	YKR052C	Iron transporter that mediates Fe2+ transport across the inner mitochondrial membrane. mitochondrial carrier family member
Ybe 283	147	441210	441357	-	Yeast scChrIV	45	sense ORF	YDL005C	Subunit of the RNA polymerase II mediator complex. associates with core polymerase subunits to form the RNA polymerase II holoenzyme. essential for transcriptional regulation
Ybe 1285	51	565979	566030	-	Yeast scChrXVI	44	sense ORF	YPR005C	Cytoplasmic protein involved in halotolerance. decreases intracellular Na+ (via Ena1p) and increases intracellular K+ by decreasing efflux. expression repressed by Ssn6p-Tup1p and Sko1p and induced by NaCl
Ybe 984	69	220091	220160	+	Yeast scChrXIII	44	sense ORF	YML028W	Thioredoxin peroxidase
Ybe 772	37	121112	121149	-	Yeast scChrXI	44	sense ORF	YKL174C	Protein involved in excretion of putrescine and spermidine. putative polyamine transporter in the Golgi or post-Golgi vesicles
Ybe 586	56	893171	893227	-	Yeast scChrVII	44	sense ORF	YGR197C	Protein involved in resistance to nitrosoguanidine (MNNG) and 6-azauracil (6-AU). expression is regulated by transcription factors involved in multidrug resistance
Ybe 368	55	312438	312493	+	Yeast scChrIX	44	sense ORF	YIL022W	Essential component of the Translocase of the Inner Mitochondrial membrane (TIM23 complex). tethers the import motor and regulatory factors (PAM complex) to the translocation channel (Tim23p-Tim17p core complex)
Ybe 122	60	434770	434830	-	Yeast scChrII	44	sense ORF	YBR095C	Subunit of the histone deacetylase Rpd3L complex. possibly involved in cell fusion and invasive growth
Ybe 64	29	8085	8114	-	Yeast scChrI	43	undirected ARS	ARS103	Autonomously Replicating Sequence
Ybe 525	69	252487	252556	+	Yeast scChrVII	43	sense ORF	YGL137W	Essential beta'-coat protein of the COPI coatomer
Ybe 549	48	448985	449033	-	Yeast scChrVII	43	sense ORF	YGL025C	Subunit of the RNA polymerase II mediator complex. associates with core polymerase subunits to form the RNA polymerase II holoenzyme. essential for basal and activated transcription. direct target of Cyc8p-Tup1p transcriptional corepressor
Ybe 591	41	922702	922743	-	Yeast scChrVII	43	sense ORF	YGR216C	Membrane protein involved in the synthesis of N-acetylglucosaminyl phosphatidylinositol (GlcNAc-PI)
Ybe 250	100	170503	170603	-	Yeast scChrIV	43	sense ORF	YDL160C	Cytoplasmic DExD/H-box helicase
Ybe 197	153	283140	283293	+	Yeast scChrIII	43	sense ORF	YCR093W	Component of the CCR4-NOT complex
Ybe 279	81	1527531	1527612	+	Yeast scChrIV	42	sense telomere	TEL04R	Telomeric region on the right arm of Chromosome IV. composed of an X element core sequence
Ybe 1254	91	229296	229387	-	Yeast scChrXVI	42	sense ORF	YPL169C	Poly(A)RNA binding protein involved in nuclear mRNA export
Ybe 1279	46	428276	428322	+	Yeast scChrXVI	42	sense ORF	YPL065W	Component of the ESCRT-I complex (Stp22p
Ybe 991	45	477321	477366	-	Yeast scChrXIII	42	sense ORF	YMR105C	Phosphoglucomutase
Ybe 713	44	336642	336686	+	Yeast scChrX	42	sense ORF	YJL053W	Vacuolar protein sorting protein that forms part of the multimeric membrane-associated retromer complex along with Vps35p
Ybe 736	54	662933	662987	+	Yeast scChrX	42	sense ORF	YJR128W	Dubious open reading frame unlikely to encode a protein
Ybe 335	104	169407	169511	-	Yeast scChrIX	42	sense ORF	YIL105C	Phosphoinositide PI4
Ybe 351	102	289807	289909	-	Yeast scChrIX	42	sense ORF	YIL034C	Beta subunit of the capping protein (CP) heterodimer (Cap1p and Cap2p) which binds to the barbed ends of actin filaments preventing further polymerization. localized predominantly to cortical actin patches
Ybe 219	44	446062	446106	+	Yeast scChrIV	42	sense ORF	YDL003W	Essential subunit of the cohesin complex required for sister chromatid cohesion in mitosis and meiosis. apoptosis induces cleavage and translocation of a C-terminal fragment to mitochondria. expression peaks in S phase
Ybe 98	92	130412	130504	-	Yeast scChrII	42	sense ORF	YBL047C	Key endocytic protein involved in a network of interactions with other endocytic proteins
Ybe 77	51	64581	64632	+	Yeast scChrI	42	sense ORF	YAL041W	Guanine nucleotide exchange factor (GEF or GDP-release factor) for Cdc42p. required for polarity establishment and maintenance
Ybe 1313	59	826055	826114	-	Yeast scChrXVI	41	sense ORF	YPR147C	Putative protein of unknown function. green fluorescent protein (GFP)-fusion protein localizes to the cytoplasm and is induced in response to the DNA-damaging agent MMS
Ybe 1003	81	626890	626971	-	Yeast scChrXIII	41	sense ORF	YMR183C	Plasma membrane t-SNARE involved in fusion of secretory vesicles at the plasma membrane. syntaxin homolog that is functionally redundant with Sso1p
Ybe 629	39	335053	335092	-	Yeast scChrVIII	41	sense ORF	YHR112C	Putative protein of unknown function. green fluorescent protein (GFP)-fusion protein localizes to the cytoplasm
Ybe 501	76	44914	44990	-	Yeast scChrVII	41	sense ORF	YGL242C	Putative protein of unknown function. deletion mutant is viable
Ybe 255	93	1179775	1179868	+	Yeast scChrIV	41	sense ORF	YDR351W	Protein involved in the transport of cell wall components from the Golgi to the cell surface. required for bud growth
Ybe 112	120	162236	162356	+	Yeast scChrII	41	sense ORF	YBL031W	Mitotic spindle protein that interacts with components of the Dam1 (DASH) complex
Ybe 668	47	556610	556657	+	Yeast scChrVIII	40	sense telomere	TEL08R	Telomeric region on the right arm of Chromosome VIII
Ybe 836	52	460066	460118	-	Yeast scChrXII	40	sense rRNA	NTS1-2	Non-transcribed region of the rDNA repeat located between the 3' ETS and RDN5
Ybe 1157	51	209968	210019	-	Yeast scChrXV	40	sense ORF	YOL063C	Protein involved in transcriptional regulation of RNR2 and RNR3. expression of the gene is induced by DNA damage and null mutations confer increased resistance to hydroxyurea. N-terminal region has a leucine repeat and a WD40 repeat
Ybe 1038	36	537139	537175	+	Yeast scChrXIII	40	sense ORF	YMR133W	Protein involved in early stages of meiotic recombination. possibly involved in the coordination of recombination and meiotic division. mutations lead to premature initiation of the first meiotic division
Ybe 733	36	640812	640848	+	Yeast scChrX	40	sense ORF	YJR116W	Putative protein of unknown function
Ybe 94	67	75574	75641	+	Yeast scChrII	40	sense ORF	YBL079W	Subunit of the nuclear pore complex (NPC)
Ybe 75	64	33872	33936	+	Yeast scChrI	40	sense ORF	YAL061W	Putative medium-chain alcohol dehydrogenase with similarity to BDH1. transcription induced by constitutively active PDR1 and PDR3
Ybe 1292	55	511315	511370	+	Yeast scChrXVI	39	sense ORF	YPL021W	Non-essential protein of unconfirmed function. affects pre-rRNA processing
Ybe 1224	69	936945	937014	-	Yeast scChrXV	39	sense ORF	YOR329C	Protein required for normal actin organization and endocytosis. targeting subunit for protein phosphatase type 1. undergoes Crm1p-dependent nuclear-cytoplasmic shuttling. multicopy suppressor of clathrin deficiency
Ybe 1178	62	174006	174068	+	Yeast scChrXV	39	sense ORF	YOL081W	GTPase-activating protein that negatively regulates RAS by converting it from the GTP- to the GDP-bound inactive form
Ybe 1052	51	33469	33520	-	Yeast scChrXIV	39	sense ORF	YNL322C	Cell wall glycoprotein involved in beta-glucan assembly. serves as a K1 killer toxin membrane receptor
Ybe 1039	47	548430	548477	+	Yeast scChrXIII	39	sense ORF	YMR140W	Protein of unknown function. interacts with both the Reg1p/Glc7p phosphatase and the Snf1p kinase
Ybe 824	60	328318	328378	-	Yeast scChrXII	39	sense ORF	YLR094C	Protein of unknown function
Ybe 745	26	101611	101637	+	Yeast scChrXI	39	sense ORF	YKL182W	Beta subunit of fatty acid synthetase
Ybe 622	61	236490	236551	-	Yeast scChrVIII	39	sense ORF	YHR070C-A	Dubious open reading frame unlikely to encode a protein
Ybe 640	124	341777	341901	+	Yeast scChrVIII	39	sense ORF	YHR116W	Mitochondrial intermembrane space protein that functions in mitochondrial copper homeostasis
Ybe 477	73	182502	182575	-	Yeast scChrVI	39	sense ORF	YFR017C	Putative protein of unknown function. green fluorescent protein (GFP)-fusion protein localizes to the cytoplasm and is induced in response to the DNA-damaging agent MMS. YFR017C is not an essential gene
Ybe 311	100	38815	38915	+	Yeast scChrIX	39	sense ORF	YIL162W	Invertase
Ybe 126	52	393477	393529	+	Yeast scChrII	39	sense ORF	YBR078W	GPI-anchored protein of unknown function
Ybe 146	78	745639	745717	+	Yeast scChrII	39	sense ORF	YBR271W	Putative S-adenosylmethionine-dependent methyltransferase of the seven beta-strand family. green fluorescent protein (GFP)-fusion protein localizes to the cytoplasm. predicted to be involved in ribosome biogenesis
Ybe 1312	41	816110	816151	-	Yeast scChrXVI	38	sense ORF	YPR141C	Minus-end-directed microtubule motor that functions in mitosis and meiosis
Ybe 1328	60	822797	822857	+	Yeast scChrXVI	38	sense ORF	YPR145W	Asparagine synthetase
Ybe 1168	30	396599	396629	-	Yeast scChrXV	38	sense ORF	YOR034C	Ankyrin repeat-containing protein similar to Akr1p. member of a family of putative palmitoyltransferases containing an Asp-His-His-Cys-cysteine rich (DHHC-CRD) domain. possibly involved in constitutive endocytosis of Ste3p
Ybe 1123	119	579912	580031	+	Yeast scChrXIV	38	sense ORF	YNL027W	Transcription factor that activates transcription of genes involved in stress response. nuclear localization is positively regulated by calcineurin-mediated dephosphorylation
Ybe 716	28	595653	595681	-	Yeast scChrX	38	sense ORF	YJR091C	Member of the Puf family of RNA-binding proteins
Ybe 192	55	211312	211367	+	Yeast scChrIII	38	sense ORF	YCR047W-A	Dubious ORF unlikely to encode a protein
Ybe 97	69	128558	128627	-	Yeast scChrII	38	sense ORF	YBL047C	Key endocytic protein involved in a network of interactions with other endocytic proteins
Ybe 441	21	572417	572438	+	Yeast scChrV	37	sense telomere	TEL05R	Telomeric region on the right arm of Chromosome V. composed of an X element core sequence
Ybe 1206	43	771126	771169	+	Yeast scChrXV	37	sense ORF	YOR230W	Transcriptional modulator involved in regulation of meiosis
Ybe 1234	48	1051898	1051946	+	Yeast scChrXV	37	sense ORF	YOR380W	Transcriptional repressor involved in the control of multidrug resistance. negatively regulates expression of the PDR5 gene. member of the Gal4p family of zinc cluster proteins
Ybe 865	32	565488	565520	-	Yeast scChrXII	37	sense ORF	YLR212C	Gamma-tubulin
Ybe 939	36	811599	811635	+	Yeast scChrXII	37	sense ORF	YLR342W	Catalytic subunit of 1
Ybe 457	29	34703	34732	-	Yeast scChrVI	37	sense ORF	YFL050C	Probable Mg(2+) transporter. overexpression confers increased tolerance to Al(3+) and Ga(3+) ions. plays a role in regulating Ty1 transposition
Ybe 395	48	70926	70974	+	Yeast scChrV	37	sense ORF	YEL043W	Predicted cytoskeleton protein involved in intracellular signalling based on quantitative analysis of protein-protein interaction maps. may interact with ribosomes
Ybe 431	40	525968	526008	+	Yeast scChrV	37	sense ORF	YER170W	Mitochondrial adenylate kinase
Ybe 89	29	43237	43266	-	Yeast scChrII	37	sense ORF	YBL096C	Non-essential protein of unknown function
Ybe 96	64	123966	124030	-	Yeast scChrII	37	sense ORF	YBL051C	Protein involved in G2/M phase progression and response to DNA damage
Ybe 1240	53	65284	65337	-	Yeast scChrXVI	36	sense ORF	YPL256C	G1 cyclin involved in regulation of the cell cycle. activates Cdc28p kinase to promote the G1 to S phase transition. late G1 specific expression depends on transcription factor complexes
Ybe 1337	56	931522	931578	+	Yeast scChrXVI	36	sense ORF	YPR196W	Putative maltose activator
Ybe 1161	50	311386	311436	-	Yeast scChrXV	36	sense ORF	YOL007C	Protein of unknown function. green fluorescent protein (GFP)- fusion protein localizes to the mother side of the bud neck and the vacuole. YOL007C is not an essential gene
Ybe 1209	63	840118	840181	-	Yeast scChrXV	36	sense ORF	YOR275C	Protein involved in proteolytic activation of Rim101p in response to alkaline pH. PalA/AIP1/Alix family member. interaction with the ESCRT-III subunit Snf7p suggests a relationship between pH response and multivesicular body formation
Ybe 1195	60	573384	573444	+	Yeast scChrXV	36	sense ORF	YOR132W	Subunit of the membrane-associated retromer complex essential for endosome-to-Golgi retrograde protein transport. peripheral membrane protein that assembles onto the membrane with Vps5p to promote vesicle formation
Ybe 932	50	646446	646496	+	Yeast scChrXII	36	sense ORF	YLR256W	Zinc finger transcription factor involved in the complex regulation of gene expression in response to levels of heme and oxygen. the S288C sequence differs from other strain backgrounds due to a Ty1 insertion in the carboxy terminus
Ybe 937	47	765863	765910	+	Yeast scChrXII	36	sense ORF	YLR317W	Dubious open reading frame. may be part of a bicistronic transcript with NKP2/YLR315W. overlaps the verified ORF TAD3/YLR316C
Ybe 420	47	417497	417544	+	Yeast scChrV	36	sense ORF	YER129W	Upstream serine/threonine kinase for the SNF1 complex. partially redundant with Elm1p and Tos3p. members of this family have functional orthology with LKB1
Ybe 236	63	933665	933728	+	Yeast scChrIV	36	sense ORF	YDR235W	U1 snRNP protein involved in splicing
Ybe 267	61	311393	311454	-	Yeast scChrIV	36	sense ORF	YDL080C	Probable alpha-ketoisocaproate decarboxylase
Ybe 291	140	766999	767139	-	Yeast scChrIV	36	sense ORF	YDR153C	Protein containing an N-terminal epsin-like domain involved in clathrin recruitment and traffic between the Golgi and endosomes. associates with the clathrin adaptor Gga2p
Ybe 88	47	14289	14336	-	Yeast scChrII	36	sense ORF	YBL105C	Protein serine/threonine kinase essential for cell wall remodeling during growth. localized to sites of polarized growth and the mother-daughter bud neck. homolog of the alpha
Ybe 76	45	61995	62040	+	Yeast scChrI	36	sense ORF	YAL042W	Protein localized to COPII-coated vesicles
Ybe 450	44	498635	498679	-	Yeast scChrV	35	undirected ARS	ARS520	Autonomously Replicating Sequence
Ybe 1247	47	143075	143122	-	Yeast scChrXVI	35	sense ORF	YPL217C	GTPase required for synthesis of 40S ribosomal subunits and for processing the 35S pre-rRNA at sites A0
Ybe 1166	74	377124	377198	-	Yeast scChrXV	35	sense ORF	YOR023C	Subunit of the Ada histone acetyltransferase complex
Ybe 1183	70	361759	361829	+	Yeast scChrXV	35	sense ORF	YOR017W	Protein with a role in 5'-end processing of mitochondrial RNAs
Ybe 1119	76	526446	526522	+	Yeast scChrXIV	35	sense ORF	YNL054W	Integral vacuolar membrane protein involved in vacuole inheritance and morphology. activates Fab1p kinase activity under basal conditions and also after hyperosmotic shock
Ybe 972	60	142590	142650	+	Yeast scChrXIII	35	sense ORF	YML065W	Largest subunit of the origin recognition complex
Ybe 802	35	60428	60463	-	Yeast scChrXII	35	sense ORF	YLL040C	Protein of unknown function. heterooligomeric or homooligomeric complex. peripherally associated with membranes. homologous to human COH1. involved in sporulation
Ybe 873	52	753567	753619	-	Yeast scChrXII	35	sense ORF	YLR310C	Membrane bound guanine nucleotide exchange factor (GEF or GDP-release factor). indirectly regulates adenylate cyclase through activation of Ras1p and Ras2p by stimulating the exchange of GDP for GTP. required for progression through G1
Ybe 683	35	98650	98685	+	Yeast scChrX	35	sense ORF	YJL172W	Vacuolar carboxypeptidase yscS. expression is induced under low-nitrogen conditions
Ybe 625	53	269587	269640	-	Yeast scChrVIII	35	sense ORF	YHR082C	Ser/thr protein kinase. nuclear translocation required for haploid filamentous growth. regulates filamentous growth induced nuclear translocation of Bcy1p
Ybe 248	63	1087675	1087738	+	Yeast scChrIV	35	sense ORF	YDR312W	Protein required for ribosomal large subunit maturation
Ybe 172	57	58127	58184	-	Yeast scChrIII	35	sense ORF	YCL037C	Cytoplasmic RNA-binding protein that associates with translating ribosomes. involved in heme regulation of Hap1p as a component of the HMC complex
Ybe 1270	107	462356	462463	-	Yeast scChrXVI	232
Ybe 1284	61	565684	565745	-	Yeast scChrXVI	41
Ybe 1315	72	840532	840604	-	Yeast scChrXVI	182
Ybe 1267	29	188954	188983	+	Yeast scChrXVI	72
Ybe 1278	72	418403	418475	+	Yeast scChrXVI	106
Ybe 1281	37	431497	431534	+	Yeast scChrXVI	245
Ybe 1295	47	527132	527179	+	Yeast scChrXVI	147
Ybe 1299	81	589427	589508	+	Yeast scChrXVI	37
Ybe 1300	33	596437	596470	+	Yeast scChrXVI	75
Ybe 1329	38	828372	828410	+	Yeast scChrXVI	39
Ybe 1335	40	906966	907006	+	Yeast scChrXVI	100
Ybe 1144	42	14804	14846	+	Yeast scChrXV	90
Ybe 1145	62	14912	14974	+	Yeast scChrXV	91
Ybe 1149	64	42798	42862	+	Yeast scChrXV	146
Ybe 1150	51	92976	93027	-	Yeast scChrXV	98
Ybe 1154	77	154771	154848	-	Yeast scChrXV	49
Ybe 1158	54	271552	271606	-	Yeast scChrXV	72
Ybe 1164	97	47718	47815	+	Yeast scChrXV	6128
Ybe 1172	58	418106	418164	-	Yeast scChrXV	74
Ybe 1184	46	514749	514795	-	Yeast scChrXV	4583
Ybe 1219	67	908558	908625	-	Yeast scChrXV	153
Ybe 1226	45	1039503	1039548	-	Yeast scChrXV	37
Ybe 1180	86	216571	216657	+	Yeast scChrXV	204
Ybe 1181	60	243306	243366	+	Yeast scChrXV	658
Ybe 1211	53	836838	836891	+	Yeast scChrXV	978
Ybe 1214	55	892476	892531	+	Yeast scChrXV	106
Ybe 1216	109	908632	908741	+	Yeast scChrXV	559
Ybe 1061	31	146801	146832	-	Yeast scChrXIV	41
Ybe 1070	94	57663	57757	+	Yeast scChrXIV	53
Ybe 1082	67	417579	417646	-	Yeast scChrXIV	411
Ybe 1087	79	174643	174722	+	Yeast scChrXIV	1943
Ybe 1103	46	241511	241557	+	Yeast scChrXIV	39
Ybe 1118	43	515199	515242	+	Yeast scChrXIV	37
Ybe 1130	89	738881	738970	+	Yeast scChrXIV	54
Ybe 1088	92	427109	427201	-	Yeast scChrXIV	12344
Ybe 1089	93	427229	427322	-	Yeast scChrXIV	74
Ybe 1092	69	481011	481080	-	Yeast scChrXIV	79
Ybe 1106	63	629005	629068	-	Yeast scChrXIV	2874
Ybe 1120	53	699535	699588	-	Yeast scChrXIV	1010
Ybe 982	45	306294	306339	-	Yeast scChrXIII	51
Ybe 994	73	549311	549384	-	Yeast scChrXIII	248
Ybe 995	37	551291	551328	-	Yeast scChrXIII	129
Ybe 1049	72	912400	912472	+	Yeast scChrXIII	2275
Ybe 1015	36	754488	754524	-	Yeast scChrXIII	86
Ybe 1024	70	832061	832131	-	Yeast scChrXIII	211
Ybe 799	52	29938	29990	-	Yeast scChrXII	46
Ybe 819	54	28410	28464	+	Yeast scChrXII	57
Ybe 823	53	87035	87088	+	Yeast scChrXII	149
Ybe 849	53	475041	475094	-	Yeast scChrXII	35
Ybe 852	43	484630	484673	-	Yeast scChrXII	39
Ybe 864	48	554179	554227	-	Yeast scChrXII	1084
Ybe 912	47	1028450	1028497	-	Yeast scChrXII	306
Ybe 948	60	982108	982168	+	Yeast scChrXII	753
Ybe 931	48	642491	642539	+	Yeast scChrXII	361
Ybe 934	58	669784	669842	+	Yeast scChrXII	624
Ybe 936	36	760399	760435	+	Yeast scChrXII	77
Ybe 942	58	839520	839578	+	Yeast scChrXII	51
Ybe 753	51	230960	231011	+	Yeast scChrXI	180
Ybe 755	52	355225	355277	+	Yeast scChrXI	82
Ybe 756	43	359899	359942	+	Yeast scChrXI	305
Ybe 763	47	565947	565994	+	Yeast scChrXI	43
Ybe 766	61	625790	625851	+	Yeast scChrXI	970
Ybe 767	23	632954	632977	+	Yeast scChrXI	259
Ybe 775	78	179456	179534	-	Yeast scChrXI	3249
Ybe 779	38	207877	207915	-	Yeast scChrXI	49
Ybe 780	38	242839	242877	-	Yeast scChrXI	53
Ybe 790	68	567495	567563	-	Yeast scChrXI	40
Ybe 707	74	177664	177738	+	Yeast scChrX	6219
Ybe 715	72	359864	359936	+	Yeast scChrX	77
Ybe 730	69	612216	612285	+	Yeast scChrX	51
Ybe 731	52	623216	623268	+	Yeast scChrX	118
Ybe 735	45	646697	646742	+	Yeast scChrX	149
Ybe 705	80	519226	519306	-	Yeast scChrX	76
Ybe 719	52	609123	609175	-	Yeast scChrX	133
Ybe 721	58	639573	639631	-	Yeast scChrX	120
Ybe 602	43	17946	17989	-	Yeast scChrVIII	298
Ybe 607	61	66117	66178	-	Yeast scChrVIII	63
Ybe 609	99	48208	48307	+	Yeast scChrVIII	86
Ybe 642	74	383218	383292	-	Yeast scChrVIII	2035
Ybe 637	36	314691	314727	+	Yeast scChrVIII	45
Ybe 497	65	14472	14537	-	Yeast scChrVII	183
Ybe 498	76	20419	20495	-	Yeast scChrVII	46
Ybe 507	101	76128	76229	-	Yeast scChrVII	47
Ybe 509	50	114863	114913	-	Yeast scChrVII	276
Ybe 510	65	124419	124484	-	Yeast scChrVII	56
Ybe 511	126	129544	129670	+	Yeast scChrVII	3613
Ybe 514	67	165199	165266	-	Yeast scChrVII	45
Ybe 519	31	228423	228454	+	Yeast scChrVII	78
Ybe 522	69	277304	277373	-	Yeast scChrVII	332
Ybe 524	74	245633	245707	+	Yeast scChrVII	812
Ybe 529	67	323439	323506	+	Yeast scChrVII	510
Ybe 532	81	413133	413214	-	Yeast scChrVII	541
Ybe 544	68	592671	592739	+	Yeast scChrVII	106
Ybe 547	42	649513	649555	+	Yeast scChrVII	92
Ybe 548	61	653507	653568	+	Yeast scChrVII	58
Ybe 551	44	668129	668173	+	Yeast scChrVII	55
Ybe 546	71	426923	426994	-	Yeast scChrVII	92
Ybe 565	62	560515	560577	-	Yeast scChrVII	1116
Ybe 567	45	592683	592728	-	Yeast scChrVII	259
Ybe 568	43	654331	654374	-	Yeast scChrVII	71
Ybe 583	83	857748	857831	-	Yeast scChrVII	37
Ybe 590	131	921989	922120	-	Yeast scChrVII	14489
Ybe 597	65	1052164	1052229	-	Yeast scChrVII	294
Ybe 458	57	55168	55225	-	Yeast scChrVI	314
Ybe 464	47	51086	51133	+	Yeast scChrVI	48
Ybe 466	79	90647	90726	-	Yeast scChrVI	405
Ybe 468	21	90384	90405	+	Yeast scChrVI	39
Ybe 475	54	169156	169210	+	Yeast scChrVI	55
Ybe 476	71	182018	182089	-	Yeast scChrVI	58
Ybe 490	61	252074	252135	-	Yeast scChrVI	73
Ybe 493	62	255962	256024	+	Yeast scChrVI	143
Ybe 392	73	39685	39758	+	Yeast scChrV	36
Ybe 393	52	62004	62056	+	Yeast scChrV	91
Ybe 406	53	141520	141573	-	Yeast scChrV	120
Ybe 413	49	354001	354050	+	Yeast scChrV	90
Ybe 440	72	566118	566190	+	Yeast scChrV	166
Ybe 445	34	377827	377861	-	Yeast scChrV	37
Ybe 384	72	46765	46837	+	Yeast scChrM	95
Ybe 306	27	33406	33433	-	Yeast scChrIX	356
Ybe 317	68	169887	169955	+	Yeast scChrIX	71
Ybe 337	117	193392	193509	-	Yeast scChrIX	51
Ybe 344	60	268136	268196	-	Yeast scChrIX	403
Ybe 375	43	430140	430183	-	Yeast scChrIX	40
Ybe 352	92	247305	247397	+	Yeast scChrIX	1067
Ybe 353	41	248988	249029	+	Yeast scChrIX	53
Ybe 367	43	300135	300178	+	Yeast scChrIX	36
Ybe 383	70	424653	424723	+	Yeast scChrIX	75
Ybe 211	63	134923	134986	+	Yeast scChrIV	352
Ybe 216	44	303153	303197	+	Yeast scChrIV	44
Ybe 221	62	461379	461441	+	Yeast scChrIV	103
Ybe 223	63	504863	504926	+	Yeast scChrIV	1893
Ybe 229	69	698093	698162	+	Yeast scChrIV	36
Ybe 260	79	265058	265137	-	Yeast scChrIV	381
Ybe 262	32	1202669	1202701	+	Yeast scChrIV	60
Ybe 269	59	1337940	1337999	+	Yeast scChrIV	81
Ybe 286	72	556894	556966	-	Yeast scChrIV	261
Ybe 288	84	600614	600698	-	Yeast scChrIV	949
Ybe 331	49	1365838	1365887	-	Yeast scChrIV	112
Ybe 186	76	74335	74411	+	Yeast scChrIII	773
Ybe 92	31	89941	89972	-	Yeast scChrII	180
Ybe 125	38	453655	453693	-	Yeast scChrII	89
Ybe 137	35	501670	501705	-	Yeast scChrII	55
Ybe 102	39	89926	89965	+	Yeast scChrII	83
Ybe 109	89	117120	117209	+	Yeast scChrII	767
Ybe 116	72	246802	246874	+	Yeast scChrII	543
Ybe 118	97	256017	256114	+	Yeast scChrII	80
Ybe 119	92	257997	258089	+	Yeast scChrII	40
Ybe 124	34	373387	373421	+	Yeast scChrII	39
Ybe 128	47	407405	407452	+	Yeast scChrII	46
Ybe 143	45	682043	682088	+	Yeast scChrII	36
Ybe 156	76	728661	728737	-	Yeast scChrII	279
Ybe 68	63	68225	68288	-	Yeast scChrI	254
Ybe 69	31	68658	68689	-	Yeast scChrI	132
Ybe 70	93	69939	70032	-	Yeast scChrI	36
Ybe 73	86	190079	190165	-	Yeast scChrI	158
Ybe 78	72	68442	68514	+	Yeast scChrI	78
		548 antisense
		248 sense
		155 intergenic

## Sheet: antisense
Ybe 381	108	414034	414142	+	Yeast scChrIX	79423	antisense ORF	YIR031C	Malate synthase
Ybe 1134	93	699999	700092	-	Yeast scChrXIV	26521	antisense ORF	YNR040W	Putative protein of unknown function. the authentic
Ybe 162	165	795222	795387	-	Yeast scChrII	25002	antisense ORF	YBR295W	Cadmium transporting P-type ATPase. may also have a role in copper and iron homeostasis. stabilized by Cd binding
Ybe 1006	125	246892	247017	+	Yeast scChrXIII	19562	antisense ORF	YML011C	Protein involved in nucleotide excision repair. green fluorescent protein (GFP)-fusion protein localizes to the nucleus
Ybe 596	90	1033524	1033614	-	Yeast scChrVII	17187	antisense ORF	YGR271W	Putative RNA helicase related to Ski2p
Ybe 888	76	836096	836172	-	Yeast scChrXII	14941	antisense ORF	YLR353W	Protein involved in bud-site selection. diploid mutants display a unipolar budding pattern instead of the wild-type bipolar pattern
Ybe 618	88	231443	231531	-	Yeast scChrVIII	12166	antisense ORF	YHR067W	Mitochondrial 3-hydroxyacyl-thioester dehydratase involved in fatty acid biosynthesis
Ybe 338	98	201733	201831	+	Yeast scChrIX	10783	antisense ORF	YIL085C	Putative mannosyltransferase involved in protein glycosylation. member of the KRE2/MNT1 mannosyltransferase family
Ybe 946	83	936583	936666	+	Yeast scChrXII	10329	antisense ORF	YLR409C	Subunit of U3-containing 90S preribosome and Small Subunit (SSU) processome complexes involved in production of 18S rRNA and assembly of small ribosomal subunit. synthetic defect with STI1 Hsp90 cochaperone. human homolog linked to glaucoma
Ybe 233	142	833955	834097	+	Yeast scChrIV	10039	antisense ORF	YDR186C	Putative protein of unknown function. may interact with ribosomes
Ybe 184	60	66489	66549	+	Yeast scChrIII	9811	antisense ORF	YCL030C	Multifunctional enzyme containing phosphoribosyl-ATP pyrophosphatase
Ybe 907	69	966218	966287	-	Yeast scChrXII	9463	antisense ORF	YLR422W	Protein of unknown function with similarity to human DOCK proteins (guanine nucleotide exchange factors). interacts with Ino4p. green fluorescent protein (GFP)-fusion protein localizes to the cytoplasm
Ybe 561	39	524325	524364	-	Yeast scChrVII	8576	antisense ORF	YGR017W	Putative protein of unknown function. green fluorescent protein (GFP)-fusion protein localizes to both the nucleus and the cytoplasm
Ybe 572	87	973243	973330	+	Yeast scChrVII	8338	antisense ORF	YGR240C	Alpha subunit of heterooctameric phosphofructokinase involved in glycolysis
Ybe 444	77	365895	365972	-	Yeast scChrV	8261	antisense ORF	YER103W	Heat shock protein that is highly induced upon stress. plays a role in SRP-dependent cotranslational protein-membrane targeting and translocation. member of the HSP70 family. cytoplasmic protein that concentrates in nuclei upon starvation
Ybe 149	79	547653	547732	-	Yeast scChrII	7341	antisense ORF	YBR153W	Diaminohydroxyphoshoribosylaminopyrimidine deaminase. catalyzes the second step of the riboflavin biosynthesis pathway
Ybe 1196	93	650647	650740	-	Yeast scChrXV	6767	antisense ORF	YOR168W	Glutamine tRNA synthetase
Ybe 1100	116	186371	186487	+	Yeast scChrXIV	6656	antisense ORF	YNL245C	Splicing factor required for the first step of pre-mRNA splicing. binding to the spliceosome requires Prp2p and Yju2p. heat-stable protein. has similarity to S. pombe Cwf25p
Ybe 787	117	514975	515092	-	Yeast scChrXI	6252	antisense ORF	YKR039W	General amino acid permease. localization to the plasma membrane is regulated by nitrogen source
Ybe 377	126	351920	352046	+	Yeast scChrIX	6181	antisense ORF	YIL002C	Phosphatidylinositol 4
Ybe 405	100	134302	134402	-	Yeast scChrV	6038	antisense ORF	YEL011W	Glycogen branching enzyme
Ybe 176	95	48224	48319	+	Yeast scChrIII	5554	antisense ORF	YCL044C	Subunit of the mitochondrial (mt) i-AAA protease supercomplex
Ybe 889	453	458412	458865	+	Yeast scChrXII	5347	antisense rRNA	RDN37-1	35S ribosomal RNA transcript
Ybe 920	458	467544	468002	+	Yeast scChrXII	5253	antisense rRNA	RDN37-2	35S ribosomal RNA transcript
Ybe 899	147	461622	461769	+	Yeast scChrXII	4581	antisense rRNA	RDN25-2	25S ribosomal RNA
Ybe 281	64	350091	350155	-	Yeast scChrIV	4308	antisense ORF	YDL058W	Essential protein involved in the vesicle-mediated ER to Golgi transport step of secretion. binds membranes and functions during vesicle docking to the Golgi. required for assembly of the ER-to-Golgi SNARE complex
Ybe 1232	83	1029709	1029792	+	Yeast scChrXV	4171	antisense ORF	YOR370C	Rab escort protein
Ybe 545	135	414718	414853	-	Yeast scChrVII	3829	antisense ORF	YGL045W	Protein involved in proteolytic activation of Rim101p in response to alkaline pH. interacts with ESCRT-1 subunits Stp22p and Vps28p. essential for anaerobic growth. member of the arrestin-related trafficking adaptor family
Ybe 432	100	299976	300076	-	Yeast scChrV	3692	antisense ORF	YER070W	Major isoform of the large subunit of ribonucleotide-diphosphate reductase. the RNR complex catalyzes rate-limiting step in dNTP synthesis
Ybe 108	80	97307	97387	+	Yeast scChrII	3428	antisense ORF	YBL066C	Putative transcription factor
Ybe 728	87	603348	603435	+	Yeast scChrX	3410	antisense ORF	YJR093C	Subunit of cleavage polyadenylation factor (CPF)
Ybe 1266	97	396078	396175	-	Yeast scChrXVI	3245	antisense ORF	YPL084W	Cytoplasmic class E vacuolar protein sorting (VPS) factor that coordinates deubiquitination in the multivesicular body (MVB) pathway by recruiting Doa4p to endosomes
Ybe 419	77	394480	394557	+	Yeast scChrV	3189	antisense ORF	YER115C	Protein of unknown function
Ybe 1309	82	784005	784087	-	Yeast scChrXVI	3018	antisense ORF	YPR122W	Haploid specific endoprotease that performs one of two N-terminal cleavages during maturation of a-factor mating pheromone. required for axial budding pattern of haploid cells
Ybe 170	133	24716	24849	-	Yeast scChrIII	3012	antisense ORF	YCL057W	Zinc metalloendopeptidase
Ybe 290	129	711639	711768	-	Yeast scChrIV	2978	antisense ORF	YDR128W	Protein of unknown function. mtc5 is synthetically sick with cdc13-1
Ybe 1198	86	604533	604619	+	Yeast scChrXV	2891	antisense ORF	YOR144C	Protein required for S phase progression and telomere homeostasis
Ybe 1257	105	360840	360945	-	Yeast scChrXVI	2854	antisense ORF	YPL101W	Subunit of Elongator complex
Ybe 555	116	732702	732818	+	Yeast scChrVII	2756	antisense ORF	YGR121C	Ammonium permease. belongs to a ubiquitous family of cytoplasmic membrane proteins that transport only ammonium (NH4+). expression is under the nitrogen catabolite repression regulation
Ybe 1215	80	862914	862994	-	Yeast scChrXV	2516	antisense ORF	YOR291W	Vacuolar protein with a possible role in sequestering heavy metals. has similarity to the type V P-type ATPase Spf1p. homolog of human ATP13A2 (PARK9)
Ybe 1140	456	783876	784332	-	Yeast scChrXIV	2473	antisense telomere	TEL14R	Telomeric region on the right arm of Chromosome XIV
Ybe 512	57	136945	137002	-	Yeast scChrVII	2448	antisense ORF	YGL195W	Positive regulator of the Gcn2p kinase activity
Ybe 1010	69	696250	696319	-	Yeast scChrXIII	2357	antisense ORF	YMR214W	One of several homologs of bacterial chaperone DnaJ
Ybe 224	121	511145	511266	+	Yeast scChrIV	2260	antisense ORF	YDR034C	Transcriptional activator involved in regulation of genes of the lysine biosynthesis pathway. requires 2-aminoadipate semialdehyde as co-inducer
Ybe 653	65	450538	450603	-	Yeast scChrVIII	2223	antisense ORF	YHR172W	Component of the microtubule-nucleating Tub4p (gamma-tubulin) complex. interacts with Spc110p at the spindle pole body (SPB) inner plaque and with Spc72p at the SPB outer plaque
Ybe 101	41	83184	83225	+	Yeast scChrII	2138	antisense ORF	YBL076C	Cytoplasmic isoleucine-tRNA synthetase
Ybe 425	64	474511	474575	+	Yeast scChrV	2054	antisense ORF	YER153C	Mitochondrial translational activator specific for the COX3 mRNA
Ybe 1305	152	681509	681661	-	Yeast scChrXVI	1857	antisense ORF	YPR066W	Protein that acts together with Ula1p to activate Rub1p before its conjugation to proteins (neddylation)
Ybe 166	388	0	388	+	Yeast scChrIII	1769	antisense telomeric_repeat	TEL03L-TR	Terminal stretch of telomeric repeats on the left arm of Chromosome III
Ybe 592	68	928950	929018	-	Yeast scChrVII	1767	antisense ORF	YGR217W	Voltage-gated high-affinity calcium channel involved in calcium influx in response to some environmental stresses as well as exposure to mating pheromones. interacts and co-localizes with Mid1p
Ybe 1036	65	493792	493857	+	Yeast scChrXIII	1737	antisense ORF	YMR111C	Protein of unknown function. green fluorescent protein (GFP)-fusion protein localizes to the nucleus. YMR111C is not an essential gene
Ybe 1332	109	877135	877244	+	Yeast scChrXVI	1677	antisense ORF	YPR167C	3'-phosphoadenylsulfate reductase
Ybe 516	54	195337	195391	+	Yeast scChrVII	1637	antisense ORF	YGL163C	DNA-dependent ATPase
Ybe 225	88	625795	625883	+	Yeast scChrIV	1517	antisense ORF	YDR090C	Putative protein of unknown function
Ybe 416	51	159883	159934	-	Yeast scChrV	1492	antisense ORF	YER004W	Protein of unknown function
Ybe 665	320	556676	556996	-	Yeast scChrVIII	1380	antisense telomere	TEL08R	Telomeric region on the right arm of Chromosome VIII
Ybe 178	76	226706	226782	-	Yeast scChrIII	1367	antisense ORF	YCR061W	Protein of unknown function. green fluorescent protein (GFP)-fusion protein localizes to the cytoplasm in a punctate pattern. induced by treatment with 8-methoxypsoralen and UVA irradiation
Ybe 422	86	299190	299276	-	Yeast scChrV	1305	antisense ORF	YER070W	Major isoform of the large subunit of ribonucleotide-diphosphate reductase. the RNR complex catalyzes rate-limiting step in dNTP synthesis
Ybe 598	63	1089718	1089781	-	Yeast scChrVII	1293	antisense telomere	TEL07R	Telomeric region on the right arm of Chromosome VII. composed of an X element core sequence
Ybe 923	113	1077006	1077119	-	Yeast scChrXII	1292	antisense telomere	TEL12R	Telomeric region on the right arm of Chromosome XII
Ybe 671	60	561158	561218	-	Yeast scChrVIII	1290	antisense telomere	TEL08R	Telomeric region on the right arm of Chromosome VIII
Ybe 917	59	1070350	1070409	-	Yeast scChrXII	1284	antisense telomere	TEL12R	Telomeric region on the right arm of Chromosome XII
Ybe 709	83	538916	538999	-	Yeast scChrX	1275	antisense ORF	YJR055W	Protein of unknown function
Ybe 741	126	27147	27273	+	Yeast scChrXI	1268	antisense ORF	YKL215C	5-oxoprolinase. enzyme is ATP-dependent and functions as a dimer. similar to mouse Oplah gene. green fluorescent protein (GFP)-fusion protein localizes to the cytoplasm
Ybe 1230	133	1089906	1090039	-	Yeast scChrXV	1259	antisense telomere	TEL15R	Telomeric region on the right arm of Chromosome XV
Ybe 1331	93	946814	946907	-	Yeast scChrXVI	1258	antisense telomere	TEL16R	Telomeric region on the right arm of Chromosome XVI
Ybe 453	64	575634	575698	-	Yeast scChrV	1254	antisense telomere	TEL05R	Telomeric region on the right arm of Chromosome V. composed of an X element core sequence
Ybe 492	88	250562	250650	+	Yeast scChrVI	1248	antisense ORF	YFR051C	Delta subunit of the coatomer complex (COPI)
Ybe 370	162	1530742	1530904	-	Yeast scChrIV	1222	antisense telomere	TEL04R	Telomeric region on the right arm of Chromosome IV. composed of an X element core sequence
Ybe 265	56	287260	287316	-	Yeast scChrIV	1186	antisense ORF	YDL095W	Protein O-mannosyltransferase
Ybe 1255	35	268398	268433	-	Yeast scChrXVI	1171	antisense ORF	YPL150W	Putative protein kinase of unknown cellular role
Ybe 357	475	1524988	1525463	-	Yeast scChrIV	1170	antisense X_element_core_sequence	TEL04R-XC	Telomeric X element Core sequence on the right arm of Chromosome IV
Ybe 626	92	177751	177843	+	Yeast scChrVIII	1167	antisense ORF	YHR034C	Protein of unresolved function. may function in protein folding and/or rRNA processing
Ybe 312	82	1021096	1021178	-	Yeast scChrIV	1151	antisense ORF	YDR280W	Exosome non-catalytic core component. involved in 3'-5' RNA processing and degradation in both the nucleus and the cytoplasm. has similarity to E. coli RNase PH and to human hRrp45p (PM/SCL-75
Ybe 130	91	456000	456091	-	Yeast scChrII	1049	antisense ORF	YBR108W	Protein interacting with Rvs167p. null mutant is viable and displays elevated frequency of mitochondrial genome loss
Ybe 737	81	664401	664482	+	Yeast scChrX	1040	antisense ORF	YJR129C	Putative protein of unknown function. predicted S-adenosylmethionine-dependent methyltransferase of the seven beta-strand family. green fluorescent protein (GFP)-fusion protein localizes to the cytoplasm
Ybe 462	74	56766	56840	-	Yeast scChrVI	1028	antisense ORF	YFL037W	Beta-tubulin. associates with alpha-tubulin (Tub1p and Tub3p) to form tubulin dimer
Ybe 940	61	829698	829759	+	Yeast scChrXII	1014	antisense ORF	YLR351C	Nit protein
Ybe 685	64	87137	87201	-	Yeast scChrX	1012	antisense ORF	YJL181W	Putative protein of unknown function. expression is cell-cycle regulated as shown by microarray analysis
Ybe 343	32	234859	234891	+	Yeast scChrIX	954	antisense ORF	YIL068C	Essential 88kDa subunit of the exocyst complex
Ybe 372	95	375756	375851	-	Yeast scChrIX	946	antisense ORF	YIR010W	Essential component of the MIND kinetochore complex (Mtw1p Including Nnf1p-Nsl1p-Dsn1p) which joins kinetochore subunits contacting DNA to those contacting microtubules. important for chromosome segregation
Ybe 461	185	4654	4839	+	Yeast scChrVI	932	antisense Y'_element	TEL06L-YP	Telomeric short Y' element on the left arm of Chromosome VI
Ybe 587	84	906163	906247	-	Yeast scChrVII	891	antisense ORF	YGR204W	Cytoplasmic trifunctional enzyme C1-tetrahydrofolate synthase
Ybe 778	107	203869	203976	-	Yeast scChrXI	871	antisense ORF	YKL127W	Phosphoglucomutase
Ybe 449	126	473609	473735	-	Yeast scChrV	858	antisense ORF	YER152W-A	Dubious ORF unlikely to encode a functional protein
Ybe 914	368	1064826	1065194	-	Yeast scChrXII	815	antisense telomere	TEL12R	Telomeric region on the right arm of Chromosome XII
Ybe 374	88	411010	411098	-	Yeast scChrIX	782	antisense ORF	YIR029W	Allantoicase
Ybe 740	211	0	211	+	Yeast scChrXI	753	antisense telomeric_repeat	TEL11L-TR	Terminal stretch of telomeric repeats on the left arm of Chromosome XI
Ybe 114	79	213812	213891	+	Yeast scChrII	718	antisense ORF	YBL007C	Cytoskeletal protein binding protein required for assembly of the cortical actin cytoskeleton. interacts with proteins regulating actin dynamics and proteins required for endocytosis. found in the nucleus and cell cortex. has 3 SH3 domains
Ybe 182	86	283878	283964	-	Yeast scChrIII	664	antisense ORF	YCR093W	Component of the CCR4-NOT complex
Ybe 603	60	39448	39508	-	Yeast scChrVIII	662	antisense ORF	YHL030W-A	Dubious open reading frame unlikely to encode a protein
Ybe 99	97	162018	162115	-	Yeast scChrII	638	antisense ORF	YBL031W	Mitotic spindle protein that interacts with components of the Dam1 (DASH) complex
Ybe 872	64	727186	727250	-	Yeast scChrXII	629	antisense ORF	YLR299W	Gamma-glutamyltranspeptidase
Ybe 104	59	219862	219921	-	Yeast scChrII	620	antisense ORF	YBL005W	Transcriptional activator of the pleiotropic drug resistance network
Ybe 680	122	86094	86216	-	Yeast scChrX	618	antisense ORF	YJL181W	Putative protein of unknown function. expression is cell-cycle regulated as shown by microarray analysis
Ybe 528	54	322175	322229	-	Yeast scChrVII	612	antisense ORF	YGL097W	Nucleotide exchange factor for Gsp1p
Ybe 164	75	813102	813177	-	Yeast scChrII	609	antisense telomere	TEL02R	Telomeric region on the right arm of Chromosome II. composed of an X element core sequence
Ybe 303	115	0	115	+	Yeast scChrIX	598	antisense telomeric_repeat	TEL09L-TR	Terminal stretch of telomeric repeats on the left arm of Chromosome IX
Ybe 895	69	459833	459902	+	Yeast scChrXII	591	antisense rRNA	NTS1-2	Non-transcribed region of the rDNA repeat located between the 3' ETS and RDN5
Ybe 175	150	212598	212748	-	Yeast scChrIII	590	antisense ORF	YCR048W	Acyl-CoA:sterol acyltransferase
Ybe 822	76	322462	322538	-	Yeast scChrXII	576	antisense ORF	YLR091W	Protein of unknown function
Ybe 1142	184	0	184	+	Yeast scChrXV	574	antisense telomeric_repeat	TEL15L-TR	Terminal stretch of telomeric repeats on the left arm of Chromosome XV
Ybe 963	75	5895	5970	+	Yeast scChrXIII	561	antisense telomere	TEL13L	Telomeric region on the left arm of Chromosome XIII
Ybe 121	64	413518	413582	-	Yeast scChrII	558	antisense ORF	YBR084W	Mitochondrial C1-tetrahydrofolate synthase
Ybe 1170	76	410832	410908	-	Yeast scChrXV	552	antisense ORF	YOR043W	Protein required
Ybe 956	76	18091	18167	-	Yeast scChrXIII	533	antisense ORF	YML127W	Component of the RSC chromatin remodeling complex. DNA-binding protein involved in the synthesis of rRNA and in transcriptional repression and activation of genes regulated by the Target of Rapamycin (TOR) pathway
Ybe 776	61	184290	184351	-	Yeast scChrXI	530	antisense ORF	YKL139W	Catalytic (alpha) subunit of C-terminal domain kinase I (CTDK-I)
Ybe 1291	77	598232	598309	-	Yeast scChrXVI	528	antisense ORF	YPR019W	Essential helicase component of heterohexameric MCM2-7 complexes which bind pre-replication complexes on DNA and melt the DNA prior to replication. accumulates in the nucleus in G1. homolog of S. pombe Cdc21p
Ybe 153	84	650946	651030	-	Yeast scChrII	527	antisense ORF	YBR213W	Bifunctional dehydrogenase and ferrochelatase
Ybe 299	79	965636	965715	-	Yeast scChrIV	525	antisense ORF	YDR254W	Outer kinetochore protein required for chromosome stability. involved in new kinetochore assembly and sister chromatid cohesion. peripheral component of the Ctf19 kinetochore subcomplex that interacts with Ctf19p
Ybe 447	43	456664	456707	-	Yeast scChrV	520	antisense ORF	YER143W	DNA damage-inducible v-SNARE binding protein
Ybe 817	182	11183	11365	+	Yeast scChrXII	519	antisense Y'_element	TEL12L-YP2	More centromere-proximal of two short Y' elements in the left telomere of Chromosome XII. contains an ARS consensus sequence
Ybe 400	87	117975	118062	+	Yeast scChrV	518	antisense ncRNA	RPR1	RNA component of nuclear RNase P
Ybe 1069	134	186226	186360	-	Yeast scChrXIV	512	antisense ORF	YNL246W	NAP family histone chaperone. binds to histones and Rtt109p
Ybe 72	53	131779	131832	-	Yeast scChrI	507	antisense ORF	YAL012W	Cystathionine gamma-lyase
Ybe 630	78	185419	185497	+	Yeast scChrVIII	498	antisense ORF	YHR039C	Protein of unknown function
Ybe 1121	75	540032	540107	+	Yeast scChrXIV	478	antisense ORF	YNL047C	Phosphoinositide PI4
Ybe 325	75	198559	198634	+	Yeast scChrIX	451	antisense ORF	YIL088C	Putative transporter
Ybe 330	73	1360115	1360188	-	Yeast scChrIV	447	antisense ORF	YDR450W	Protein component of the small (40S) ribosomal subunit. nearly identical to Rps18Bp and has similarity to E. coli S13 and rat S18 ribosomal proteins
Ybe 574	87	801662	801749	-	Yeast scChrVII	443	antisense ORF	YGR156W	Essential protein that is a component of CPF (cleavage and polyadenylation factor). involved in 3' end formation of snoRNA and mRNA. interacts directly with Pta1p. has similarity to mammalian Cleavage-Stimulation Factor CstF-64
Ybe 1109	85	663543	663628	-	Yeast scChrXIV	432	antisense ORF	YNR017W	Essential component of the Translocase of the Inner Mitochondrial membrane (TIM23 complex). involved in protein import into mitochondrial matrix and inner membrane. with Tim17p
Ybe 1256	32	310228	310260	-	Yeast scChrXVI	424	antisense ORF	YPL126W	U3 snoRNP protein
Ybe 1192	79	502296	502375	+	Yeast scChrXV	409	antisense ORF	YOR093C	Putative protein of unknown function. deletion causes sensitivity to unfolded protein response-inducing agents
Ybe 673	98	0	98	+	Yeast scChrX	408	antisense telomeric_repeat	TEL10L-TR	Terminal stretch of telomeric repeats on the left arm of Chromosome X
Ybe 935	45	702817	702862	+	Yeast scChrXII	401	antisense ORF	YLR278C	Zinc-cluster protein. GFP-fusion protein localizes to the nucleus. mutant shows moderate growth defect on caffeine. has a prion-domain like fragment that increases frequency of [URE3]. YLR278C is not an essential gene
Ybe 954	105	0	105	+	Yeast scChrXIII	390	antisense telomeric_repeat	TEL13L-TR1	Terminal stretch of telomeric repeats on the left arm of Chromosome XIII
Ybe 660	84	496048	496132	-	Yeast scChrVIII	384	antisense ORF	YHR197W	Essential component of the Rix1 complex (Rix1p
Ybe 600	81	0	81	+	Yeast scChrVIII	383	antisense telomeric_repeat	TEL08L-TR	Terminal stretch of telomeric repeats on the left arm of Chromosome VIII
Ybe 1293	66	612109	612175	-	Yeast scChrXVI	380	antisense ORF	YPR024W	Catalytic subunit of the mitochondrial inner membrane i-AAA protease complex
Ybe 657	69	484399	484468	-	Yeast scChrVIII	376	antisense ORF	YHR189W	One of two (see also PTH2) mitochondrially-localized peptidyl-tRNA hydrolases. dispensable for respiratory growth on rich medium
Ybe 949	58	1015600	1015658	+	Yeast scChrXII	359	antisense ORF	YLR440C	Component of the Dsl1p tethering complex that interacts with ER SNAREs Sec20p and Use1p. proposed to be involved in protein secretion. localizes to the ER and nuclear envelope
Ybe 632	70	353784	353854	-	Yeast scChrVIII	353	antisense ORF	YHR122W	Protein of unknown function required for establishment of sister chromatid cohesion. synthetically lethal with RFC5
Ybe 91	74	73776	73850	+	Yeast scChrII	352	antisense ORF	YBL080C	Subunit of the trimeric GatFAB AmidoTransferase(AdT) complex. involved in the formation of Q-tRNAQ. mutation is functionally complemented by the bacterial GatB ortholog
Ybe 313	63	1055777	1055840	-	Yeast scChrIV	343	antisense ORF	YDR296W	Protein involved in homologous recombination in mitochondria. required for recombination-dependent mtDNA partitioning. involved in stimulation of mitochondrial DNA replication in response to oxidative stress
Ybe 938	65	803926	803991	+	Yeast scChrXII	334	antisense ORF	YLR337C	Proline-rich actin-associated protein involved in cytoskeletal organization and cytokinesis. related to mammalian Wiskott-Aldrich syndrome protein (WASP)-interacting protein (WIP)
Ybe 1231	60	1091228	1091288	-	Yeast scChrXV	331	antisense telomere	TEL15R	Telomeric region on the right arm of Chromosome XV
Ybe 483	77	185987	186064	-	Yeast scChrVI	328	antisense ORF	YFR019W	1-phosphatidylinositol-3-phosphate 5-kinase. vacuolar membrane kinase that generates phosphatidylinositol (3
Ybe 397	126	81519	81645	+	Yeast scChrV	324	antisense ORF	YEL037C	Protein with ubiquitin-like N terminus
Ybe 962	98	5525	5623	+	Yeast scChrXIII	320	antisense Y'_element	TEL13L-YP	Telomeric short Y' element on the left arm of Chromosome XIII. contains an ARS consensus sequence
Ybe 93	57	74152	74209	+	Yeast scChrII	316	antisense ORF	YBL080C	Subunit of the trimeric GatFAB AmidoTransferase(AdT) complex. involved in the formation of Q-tRNAQ. mutation is functionally complemented by the bacterial GatB ortholog
Ybe 944	112	869265	869377	+	Yeast scChrXII	312	antisense ORF	YLR373C	Glycosylated integral membrane protein localized to the plasma membrane. plays a role in fructose-1
Ybe 418	59	293986	294045	-	Yeast scChrV	312	antisense ORF	YER068W	Subunit of the CCR4-NOT complex
Ybe 494	200	0	200	+	Yeast scChrVII	302	antisense telomeric_repeat	TEL07L-TR	Terminal stretch of telomeric repeats on the left arm of Chromosome VII
Ybe 163	163	812669	812832	-	Yeast scChrII	293	antisense X_element_core_sequence	TEL02R-XC	Telomeric X element Core sequence on the right arm of Chromosome II
Ybe 362	74	275574	275648	+	Yeast scChrIX	288	antisense ORF	YIL042C	Mitochondrial protein kinase involved in negative regulation of pyruvate dehydrogenase complex activity by phosphorylating the ser-133 residue of the Pda1p subunit. acts in concert with kinase Pkp2p and phosphatases Ptc5p and Ptc6p
Ybe 376	327	439557	439884	-	Yeast scChrIX	287	antisense telomere	TEL09R	Telomeric region on the right arm of Chromosome IX
Ybe 903	155	463661	463816	+	Yeast scChrXII	286	antisense rRNA	RDN25-2	25S ribosomal RNA
Ybe 893	378	459294	459672	+	Yeast scChrXII	285	antisense rRNA	NTS2-1	Nontranscribed region of the rDNA repeat
Ybe 1241	69	67995	68064	-	Yeast scChrXVI	284	antisense ORF	YPL255W	Protein required for the spindle pole body (SPB) duplication
Ybe 1080	41	406905	406946	-	Yeast scChrXIV	283	antisense ORF	YNL117W	Malate synthase
Ybe 251	38	177625	177663	-	Yeast scChrIV	281	antisense ORF	YDL155W	B-type cyclin involved in cell cycle progression. activates Cdc28p to promote the G2/M transition. may be involved in DNA replication and spindle assembly. accumulates during S phase and G2
Ybe 985	38	315704	315742	-	Yeast scChrXIII	278	antisense ORF	YMR020W	Polyamine oxidase
Ybe 506	42	107349	107391	+	Yeast scChrVII	278	antisense ORF	YGL206C	Clathrin heavy chain
Ybe 61	81	0	81	+	Yeast scChrI	278	antisense telomeric_repeat	TEL01L-TR	Terminal stretch of telomeric repeats on the left arm of Chromosome I
Ybe 842	80	251600	251680	+	Yeast scChrXII	276	antisense ORF	YLR055C	Subunit of the SAGA transcriptional regulatory complex but not present in SAGA-like complex SLIK/SALSA
Ybe 971	99	116216	116315	+	Yeast scChrXIII	275	antisense ORF	YML075C	One of two isozymes of HMG-CoA reductase that catalyzes the conversion of HMG-CoA to mevalonate
Ybe 373	76	395062	395138	-	Yeast scChrIX	275	antisense ORF	YIR020W-A	Dubious open reading frame unlikely to encode a protein
Ybe 821	113	66044	66157	+	Yeast scChrXII	273	antisense ORF	YLL038C	Protein of unknown function
Ybe 513	27	160827	160854	-	Yeast scChrVII	266	antisense ORF	YGL180W	Protein ser/thr kinase required for vesicle formation in autophagy and the cytoplasm-to-vacuole targeting (Cvt) pathway. structurally required for phagophore assembly site formation. during autophagy forms a complex with Atg13p and Atg17p
Ybe 329	53	1303453	1303506	-	Yeast scChrIV	265	antisense ORF	YDR419W	DNA polymerase eta
Ybe 1323	49	932599	932648	-	Yeast scChrXVI	264	antisense ORF	YPR196W	Putative maltose activator
Ybe 213	76	264641	264717	+	Yeast scChrIV	262	antisense ORF	YDL110C	Protein of unknown function that associates with ribosomes. heterozygous deletion demonstrated increases in chromosome instability in a rad9 deletion background. protein abundance is decreased upon intracellular iron depletion
Ybe 1179	45	211597	211642	+	Yeast scChrXV	260	antisense ORF	YOL062C	Mu2-like subunit of the clathrin associated protein complex (AP-2). involved in vesicle transport
Ybe 910	53	996699	996752	-	Yeast scChrXII	260	antisense ORF	YLR430W	Presumed helicase required for RNA polymerase II transcription termination and processing of RNAs. homolog of Senataxin which causes Ataxia-Oculomotor Apraxia 2 and a dominant form of amyotrophic lateral sclerosis
Ybe 220	53	460060	460113	+	Yeast scChrIV	258	antisense ORF	YDR006C	Protein whose overexpression suppresses the growth defect of mutants lacking protein kinase A activity. involved in cAMP-mediated signaling. localized to the nucleus. similar to the mouse testis-specific protein PBS13
Ybe 183	215	316263	316478	-	Yeast scChrIII	257	antisense telomere	TEL03R	Telomeric region on the right arm of Chromosome III. composed of an X element core sequence
Ybe 906	154	465252	465406	+	Yeast scChrXII	257	antisense rRNA	RDN18-2	18S ribosomal RNA
Ybe 503	66	56632	56698	-	Yeast scChrVII	249	antisense ORF	YGL234W	Bifunctional enzyme of the 'de novo' purine nucleotide biosynthetic pathway
Ybe 820	51	320707	320758	-	Yeast scChrXII	246	antisense ORF	YLR090W	Putative chaperone
Ybe 734	40	645319	645359	+	Yeast scChrX	246	antisense ORF	YJR119C	JmjC domain family histone demethylase specific for H3-K4 (histone H3 Lys4). removes methyl groups specifically added by Set1p methyltransferase. protein levels regulated by Not4p (E3 ubiquitin ligase) polyubiquitin-mediated degradation
Ybe 1094	35	493493	493528	-	Yeast scChrXIV	240	antisense ORF	YNL070W	Component of the TOM (translocase of outer membrane) complex responsible for recognition and initial import steps for all mitochondrially directed proteins. promotes assembly and stability of the TOM complex
Ybe 681	33	82410	82443	+	Yeast scChrX	238	antisense ORF	YJL185C	Putative protein of unknown function. mRNA is weakly cell cycle regulated
Ybe 1303	71	652277	652348	+	Yeast scChrXVI	235	antisense ORF	YPR042C	Member of the PUF protein family
Ybe 257	31	1191910	1191941	+	Yeast scChrIV	231	antisense ORF	YDR359C	Component of the NuA4 histone acetyltransferase complex. acts as a platform for assembly of NuA4 subunits into the native complex. required for initiation of pre-meiotic DNA replication
Ybe 1248	66	158104	158170	-	Yeast scChrXVI	230	antisense ORF	YPL208W	SET-domain lysine-N-methyltransferase
Ybe 702	49	449255	449304	-	Yeast scChrX	227	antisense ORF	YJR006W	DNA polymerase III (delta) subunit
Ybe 308	55	3168	3223	+	Yeast scChrIX	225	antisense ORF	YIL177C	Putative protein of unknown function. similarity to DNA helicases that are encoded within subtelomeric Y' elements and induced in telomerase deficient survivors
Ybe 1265	78	142975	143053	+	Yeast scChrXVI	224	antisense ORF	YPL217C	GTPase required for synthesis of 40S ribosomal subunits and for processing the 35S pre-rRNA at sites A0
Ybe 1220	62	913398	913460	-	Yeast scChrXV	222	antisense ORF	YOR319W	U2-snRNP associated splicing factor with similarity to the mammalian splicing factor SAP49. proposed to function as a U2-snRNP assembly factor along with Hsh155p and binding partner Cus1p. contains two RNA recognition motifs (RRM)
Ybe 79	72	112936	113008	+	Yeast scChrI	222	antisense ORF	YAL021C	Component of the CCR4-NOT transcriptional complex
Ybe 1276	52	494547	494599	-	Yeast scChrXVI	221	antisense ORF	YPL030W	tRNA(Ser) Um(44) 2'-O-methyltransferase. involved in maintaining levels of the tRNA-Ser species tS(CGA) and tS(UGA). conserved among metazoans and fungi but there does not appear to be a homolog in plants. TRM44 is a non-essential gene
Ybe 867	97	615109	615206	-	Yeast scChrXII	221	antisense ORF	YLR238W	Protein involved in recovery from cell cycle arrest in response to pheromone
Ybe 451	66	529078	529144	-	Yeast scChrV	220	antisense ORF	YER171W	5' to 3' DNA helicase
Ybe 358	84	323813	323897	-	Yeast scChrIX	218	antisense ORF	YIL015W	Aspartyl protease secreted into the periplasmic space of mating type a cells
Ybe 633	63	198234	198297	+	Yeast scChrVIII	215	antisense ORF	YHR046C	Inositol monophosphatase
Ybe 904	85	463862	463947	+	Yeast scChrXII	214	antisense rRNA	RDN25-2	25S ribosomal RNA
Ybe 908	129	465555	465684	+	Yeast scChrXII	214	antisense rRNA	RDN18-2	18S ribosomal RNA
Ybe 886	162	456368	456530	+	Yeast scChrXII	214	antisense rRNA	RDN18-1	18S ribosomal RNA
Ybe 884	145	456102	456247	+	Yeast scChrXII	213	antisense rRNA	RDN18-1	18S ribosomal RNA
Ybe 520	37	267376	267413	-	Yeast scChrVII	210	antisense ORF	YGL130W	Alpha (guanylyltransferase) subunit of the mRNA capping enzyme
Ybe 1073	90	202659	202749	-	Yeast scChrXIV	207	antisense ORF	YNL238W	Subtilisin-like protease (proprotein convertase)
Ybe 692	64	268066	268130	-	Yeast scChrX	205	antisense ORF	YJL089W	C6 zinc cluster transcriptional activator that binds to the carbon source-responsive element (CSRE) of gluconeogenic genes. involved in the positive regulation of gluconeogenesis. regulated by Snf1p protein kinase. localized to the nucleus
Ybe 1280	45	552261	552306	-	Yeast scChrXVI	202	antisense ORF	YPL003W	Protein that acts together with Uba3p to activate Rub1p before its conjugation to proteins (neddylation)
Ybe 676	54	3152	3206	+	Yeast scChrX	201	antisense ORF	YJL225C	Putative protein of unknown function. similarity to DNA helicases that are also encoded within subtelomeric Y' elements and induced in telomerase deficient survivors
Ybe 793	117	0	117	+	Yeast scChrXII	199	antisense telomeric_repeat	TEL12L-TR1	Terminal stretch of telomeric repeats on the left arm of Chromosome XII
Ybe 975	48	238640	238688	-	Yeast scChrXIII	198	antisense ORF	YML017W	Asn rich cytoplasmic protein that contains RGG motifs. high-copy suppressor of group II intron-splicing defects of a mutation in MRS2 and of a conditional mutation in POL1 (DNA polymerase alpha). possible role in mitochondrial mRNA splicing
Ybe 387	77	2822	2899	+	Yeast scChrV	198	antisense ORF	YEL077C	Helicase-like protein encoded within the telomeric Y' element
Ybe 1063	48	150585	150633	-	Yeast scChrXIV	196	antisense ORF	YNL262W	Catalytic subunit of DNA polymerase (II) epsilon
Ybe 832	44	454395	454439	-	Yeast scChrXII	196	antisense ORF	YLR154W-B	Dubious open reading frame unlikely to encode a protein. encoded within the the 25S rRNA gene on the opposite strand
Ybe 217	58	393431	393489	+	Yeast scChrIV	196	antisense ORF	YDL033C	tRNA-specific 2-thiouridylase
Ybe 977	96	169439	169535	+	Yeast scChrXIII	195	antisense ORF	YML053C	Putative protein of unknown function. green fluorescent protein (GFP)-fusion protein localizes to the cytoplasm and the nucleus. overexpression causes a cell cycle delay or arrest. YML053C is not an essential gene
Ybe 924	263	468429	468692	+	Yeast scChrXII	193	antisense rRNA	NTS2-2	Non-transcribed region of the rDNA repeat
Ybe 1268	91	431017	431108	-	Yeast scChrXVI	191	antisense ORF	YPL063W	Essential component of the Translocase of the Inner Mitochondrial membrane (TIM23 complex). acts as receptor for the TIM23 complex guiding incoming precursors from the TOM complex. may control the gating of the Tim23p-Tim17p channel
Ybe 327	58	201024	201082	+	Yeast scChrIX	191	antisense ORF	YIL085C	Putative mannosyltransferase involved in protein glycosylation. member of the KRE2/MNT1 mannosyltransferase family
Ybe 1286	77	463281	463358	+	Yeast scChrXVI	190	antisense ORF	YPL049C	MAP kinase-responsive inhibitor of the Ste12p transcription factor
Ybe 1282	74	556918	556992	-	Yeast scChrXVI	189	antisense ORF	YPR001W	Dual specificity mitochondrial citrate and methylcitrate synthase. catalyzes the condensation of acetyl-CoA and oxaloacetate to form citrate and that of propionyl-CoA and oxaloacetate to form 2-methylcitrate
Ybe 579	64	1039171	1039235	+	Yeast scChrVII	188	antisense ORF	YGR273C	Putative protein of unknown function. expression downregulated by treatment with 8-methoxypsoralen plus UVA irradiation. YGR273C is not an essential gene
Ybe 1111	78	390644	390722	+	Yeast scChrXIV	185	antisense ORF	YNL125C	Protein with similarity to monocarboxylate permeases
Ybe 504	43	57157	57200	-	Yeast scChrVII	184	antisense ORF	YGL234W	Bifunctional enzyme of the 'de novo' purine nucleotide biosynthetic pathway
Ybe 226	44	673972	674016	+	Yeast scChrIV	178	antisense ORF	YDR109C	Putative kinase
Ybe 1030	70	446164	446234	+	Yeast scChrXIII	174	antisense ORF	YMR089C	Component
Ybe 1225	64	945275	945339	-	Yeast scChrXV	173	antisense ORF	YOR334W	Mitochondrial inner membrane Mg(2+) channel
Ybe 1068	33	57133	57166	+	Yeast scChrXIV	173	antisense ORF	YNL307C	Protein serine/threonine/tyrosine (dual-specificity) kinase involved in control of chromosome segregation and in regulating entry into meiosis. related to mammalian glycogen synthase kinases of the GSK-3 family
Ybe 428	33	483328	483361	+	Yeast scChrV	173	antisense ORF	YER156C	Putative protein of unknown function. interacts with Hsp82p and copurifies with Ipl1p. expression is copper responsive and downregulated in strains deleted for MAC1
Ybe 371	107	318362	318469	+	Yeast scChrIX	172	antisense ORF	YIL017C	Protein involved in proteasome-dependent catabolite degradation of fructose-1
Ybe 1019	102	811173	811275	-	Yeast scChrXIII	171	antisense ORF	YMR272W-B	Identified by gene-trapping
Ybe 1099	80	628493	628573	-	Yeast scChrXIV	168	antisense ORF	YNL001W	Protein that
Ybe 396	74	88766	88840	-	Yeast scChrV	167	antisense ORF	YEL032W	Protein involved in DNA replication. component of the Mcm2-7 hexameric complex that binds chromatin as a part of the pre-replicative complex
Ybe 1152	98	104817	104915	-	Yeast scChrXV	166	antisense ORF	YOL113W	Member of the PAK family of serine/threonine protein kinases with similarity to Ste20p and Cla4p. involved in down-regulation of sterol uptake. proposed to be a downstream effector of Cdc42p during polarized growth
Ybe 277	22	1466743	1466765	+	Yeast scChrIV	166	antisense ORF	YDR508C	High-affinity glutamine permease
Ybe 588	51	906369	906420	-	Yeast scChrVII	164	antisense ORF	YGR204W	Cytoplasmic trifunctional enzyme C1-tetrahydrofolate synthase
Ybe 854	76	329730	329806	+	Yeast scChrXII	161	antisense ORF	YLR095C	Member of a complex (Isw1b) with Isw1p and Ioc4p that exhibits nucleosome-stimulated ATPase activity and acts within coding regions to coordinate transcription elongation with termination and processing
Ybe 110	45	128529	128574	+	Yeast scChrII	161	antisense ORF	YBL047C	Key endocytic protein involved in a network of interactions with other endocytic proteins
Ybe 202	77	34160	34237	+	Yeast scChrIV	156	antisense ORF	YDL234C	GTPase-activating protein for yeast Rab family members including: Ypt7p (most effective)
Ybe 573	69	978135	978204	+	Yeast scChrVII	155	antisense ORF	YGR244C	Beta subunit of succinyl-CoA ligase
Ybe 244	122	1038630	1038752	+	Yeast scChrIV	153	antisense ORF	YDR289C	Protein that interacts with exonuclease Rat1p and Rai1p and plays a role in transcription termination by RNA polymerase II
Ybe 818	52	26751	26803	+	Yeast scChrXII	152	antisense ORF	YLL057C	Fe(II)-dependent sulfonate/alpha-ketoglutarate dioxygenase
Ybe 1277	95	507162	507257	-	Yeast scChrXVI	151	antisense ORF	YPL022W	Single-stranded DNA endonuclease (with Rad10p)
Ybe 816	73	253847	253920	-	Yeast scChrXII	150	antisense ORF	YLR056W	C-5 sterol desaturase
Ybe 961	46	91094	91140	-	Yeast scChrXIII	149	antisense ORF	YML090W	Dubious open reading frame unlikely to encode a protein
Ybe 423	71	441347	441418	+	Yeast scChrV	149	antisense ORF	YER137C	Putative protein of unknown function
Ybe 227	33	681241	681274	+	Yeast scChrIV	149	antisense ORF	YDR113C	Securin
Ybe 446	53	433196	433249	-	Yeast scChrV	147	antisense ORF	YER133W	Type 1 serine/threonine protein phosphatase catalytic subunit
Ybe 1258	51	361858	361909	-	Yeast scChrXVI	146	antisense ORF	YPL100W	Phosphoinositide binding protein required for vesicle formation in the cytoplasm-to-vacuole targeting (Cvt) pathway. binds both phosphatidylinositol (3
Ybe 1238	448	1472	1920	-	Yeast scChrXVI	145	antisense ORF	YPL283W-A	Identified by gene-trapping
Ybe 144	56	698918	698974	+	Yeast scChrII	145	antisense ORF	YBR239C	Transcriptional regulator of nonfermentable carbon utilization. GFP-fusion protein localizes to cytoplasm
Ybe 1108	40	350641	350681	+	Yeast scChrXIV	144	antisense ORF	YNL148C	Alpha-tubulin folding protein
Ybe 639	28	340493	340521	+	Yeast scChrVIII	144	antisense ORF	YHR115C	Protein involved in ubiquitin ligation. plays a role in regulating spindle position and orientation. functionally redundant with Dma2p. orthologous to human RNF8 protein
Ybe 1051	420	1570	1990	-	Yeast scChrXIV	143	antisense ORF	YNL339W-A	Identified by gene-trapping
Ybe 518	67	258209	258276	-	Yeast scChrVII	142	antisense ORF	YGL133W	Component of the ATP-dependent Isw2p-Itc1p chromatin remodeling complex
Ybe 1056	79	82963	83042	-	Yeast scChrXIV	140	antisense ORF	YNL292W	Pseudouridine synthase
Ybe 1321	65	723356	723421	+	Yeast scChrXVI	137	antisense ORF	YPR095C	Guanine nucleotide exchange factor (GEF) for Arf proteins. promotes activation of Arl1p
Ybe 774	64	172328	172392	-	Yeast scChrXI	137	antisense ORF	YKL146W	Vacuolar transporter
Ybe 1126	143	619237	619380	+	Yeast scChrXIV	136	antisense ORF	YNL007C	Type II HSP40 co-chaperone that interacts with the HSP70 protein Ssa1p. not functionally redundant with Ydj1p due to due to substrate specificity. shares similarity with bacterial DnaJ proteins
Ybe 955	420	1669	2089	-	Yeast scChrXIII	136	antisense ORF	YML133W-A	Dubious open reading frame unlikely to encode a protein
Ybe 537	35	441739	441774	+	Yeast scChrVII	136	antisense ORF	YGL028C	Cell wall protein with similarity to glucanases. may play a role in conjugation during mating based on its regulation by Ste12p
Ybe 350	68	286126	286194	-	Yeast scChrIX	135	antisense ORF	YIL036W	Basic leucine zipper (bZIP) transcription factor of the ATF/CREB family
Ybe 969	105	160475	160580	-	Yeast scChrXIII	134	antisense ORF	YML057W	Calcineurin A. one isoform (the other is CNA1) of the catalytic subunit of calcineurin
Ybe 564	74	909024	909098	+	Yeast scChrVII	134	antisense ORF	YGR204C-A	Putative protein of unknown function. identified by gene-trapping
Ybe 174	59	211306	211365	-	Yeast scChrIII	134	antisense ORF	YCR047W-A	Dubious ORF unlikely to encode a protein
Ybe 909	108	466300	466408	+	Yeast scChrXII	134	antisense rRNA	RDN18-2	18S ribosomal RNA
Ybe 408	64	143813	143877	-	Yeast scChrV	133	antisense ORF	YEL007W	Putative protein with sequence similarity to S. pombe gti1+ (gluconate transport inducer 1)
Ybe 495	112	410	522	+	Yeast scChrVII	133	antisense telomere	TEL07L	Telomeric region on the left arm of Chromosome VII. composed of an X element core sequence
Ybe 1147	65	65647	65712	-	Yeast scChrXV	132	antisense ORF	YOL137W	Protein of unknown function containing 8 putative transmembrane seqments. ORF exhibits genomic organization compatible with a translational readthrough-dependent mode of expression
Ybe 1022	68	821811	821879	-	Yeast scChrXIII	132	antisense ORF	YMR277W	Carboxy-terminal domain (CTD) phosphatase
Ybe 212	68	165640	165708	+	Yeast scChrIV	132	antisense ORF	YDL164C	DNA ligase found in the nucleus and mitochondria
Ybe 684	22	110905	110927	+	Yeast scChrX	131	antisense ORF	YJL164C	cAMP-dependent protein kinase catalytic subunit. promotes vegetative growth in response to nutrients via the Ras-cAMP signaling pathway. inhibited by regulatory subunit Bcy1p in the absence of cAMP. partially redundant with Tpk2p and Tpk3p
Ybe 1243	219	6529	6748	+	Yeast scChrXVI	130	antisense X_element_combinatorial_repeats	TEL16L-XR	Telomeric X element combinatorial Repeat region on the left arm of Chromosome XVI. contains repeats of the D
Ybe 1227	155	1084405	1084560	-	Yeast scChrXV	129	antisense telomere	TEL15R	Telomeric region on the right arm of Chromosome XV
Ybe 1245	38	113028	113066	-	Yeast scChrXVI	127	antisense ORF	YPL231W	Alpha subunit of fatty acid synthetase
Ybe 720	45	399106	399151	+	Yeast scChrX	125	antisense ORF	YJL020C	Protein possibly involved in assembly of actin patches. interacts with an actin assembly factor Las17p and with the SH3 domains of Type I myosins Myo3p and Myo5p. localized predominantly to cortical actin patches
Ybe 791	107	572718	572825	-	Yeast scChrXI	124	antisense ORF	YKR069W	S-adenosyl-L-methionine uroporphyrinogen III transmethylase
Ybe 608	26	75439	75465	-	Yeast scChrVIII	124	antisense ORF	YHL015W	Protein component of the small (40S) ribosomal subunit. overproduction suppresses mutations affecting RNA polymerase III-dependent transcription. has similarity to E. coli S10 and rat S20 ribosomal proteins
Ybe 795	113	5650	5763	-	Yeast scChrXII	122	antisense ORF	YLL066W-B	Putative protein of unknown function. overexpression causes a cell cycle delay or arrest
Ybe 706	70	537068	537138	-	Yeast scChrX	122	antisense ORF	YJR054W	Vacuolar protein of unknown function. potential Cdc28p substrate
Ybe 120	71	287390	287461	+	Yeast scChrII	122	antisense ORF	YBR023C	Chitin synthase III
Ybe 856	112	511098	511210	-	Yeast scChrXII	121	antisense ORF	YLR177W	Putative protein of unknown function. phosphorylated by Dbf2p-Mob1p in vitro. some strains contain microsatellite polymophisms at this locus. YLR177W is not an essential gene
Ybe 814	96	203285	203381	-	Yeast scChrXII	121	antisense ORF	YLR030W	Putative protein of unknown function
Ybe 703	128	466997	467125	-	Yeast scChrX	121	antisense ORF	YJR018W	Dubious open reading frame unlikely to encode a functional protein
Ybe 1326	37	811885	811922	+	Yeast scChrXVI	120	antisense ORF	YPR138C	Ammonium permease of high capacity and low affinity. belongs to a ubiquitous family of cytoplasmic membrane proteins that transport only ammonium (NH4+). expression is under the nitrogen catabolite repression regulation ammonia permease
Ybe 465	46	71045	71091	+	Yeast scChrVI	120	antisense ORF	YFL033C	Glucose-repressible protein kinase involved in signal transduction during cell proliferation in response to nutrients
Ybe 1138	42	741530	741572	-	Yeast scChrXIV	119	antisense ORF	YNR060W	Ferric reductase
Ybe 710	81	546371	546452	-	Yeast scChrX	119	antisense ORF	YJR059W	Putative serine/threonine protein kinase involved in regulation of ion transport across plasma membrane. enhances spermine uptake
Ybe 469	64	106396	106460	-	Yeast scChrVI	117	antisense ORF	YFL015W-A	Dubious open reading frame unlikely to encode a functional protein
Ybe 688	53	226560	226613	-	Yeast scChrX	116	antisense ORF	YJL105W	Protein of unknown function
Ybe 310	67	47867	47934	-	Yeast scChrIX	115	antisense ORF	YIL156W-B	Putative protein of unknown function
Ybe 245	62	1051293	1051355	+	Yeast scChrIV	115	antisense ORF	YDR294C	Dihydrosphingosine phosphate lyase
Ybe 887	120	457151	457271	+	Yeast scChrXII	115	antisense rRNA	RDN18-1	18S ribosomal RNA
Ybe 259	52	262746	262798	-	Yeast scChrIV	114	antisense ORF	YDL112W	2'-O-ribose methyltransferase
Ybe 1074	54	203191	203245	-	Yeast scChrXIV	112	antisense ORF	YNL238W	Subtilisin-like protease (proprotein convertase)
Ybe 604	83	49999	50082	-	Yeast scChrVIII	112	antisense ORF	YHL028W	ER membrane protein involved in the translocation of soluble secretory proteins and insertion of membrane proteins into the ER membrane. may also have a role in the stress response but has only partial functional overlap with WSC1-3
Ybe 1035	32	479216	479248	+	Yeast scChrXIII	111	antisense ORF	YMR106C	Subunit of the telomeric Ku complex (Yku70p-Yku80p)
Ybe 1296	64	628788	628852	-	Yeast scChrXVI	110	antisense ORF	YPR030W	Nuclear protein proposed to regulate utilization of nonfermentable carbon sources and endocytosis of plasma membrane proteins. overproduction suppresses chs5 spa2 lethality at high temp. ubiquitinated by Rsp5p
Ybe 435	96	533502	533598	+	Yeast scChrV	110	antisense ORF	YER172C	RNA-dependent ATPase RNA helicase (DEIH box). required for disruption of U4/U6 base-pairing in native snRNPs to activate the spliceosome for catalysis. homologous to human U5-200kD
Ybe 240	38	65675	65713	-	Yeast scChrIV	110	antisense ORF	YDL219W	D-Tyr-tRNA(Tyr) deacylase
Ybe 1116	57	686153	686210	-	Yeast scChrXIV	109	antisense ORF	YNR032W	Putative serine/threonine protein phosphatase of the type 2A-like phosphatase family
Ybe 478	39	179406	179445	+	Yeast scChrVI	109	antisense ORF	YFR016C	Putative protein of unknown function. green fluorescent protein (GFP)-fusion protein localizes to the cytoplasm and bud. interacts with Spa2p. YFL016C is not an essential gene
Ybe 584	183	1068703	1068886	+	Yeast scChrVII	108	antisense ORF	YGR287C	Major isomaltase (alpha-1
Ybe 1079	67	314189	314256	-	Yeast scChrXIV	106	antisense ORF	YNL172W	Largest subunit of the Anaphase-Promoting Complex/Cyclosome (APC/C)
Ybe 177	61	55683	55744	+	Yeast scChrIII	105	antisense ORF	YCL038C	Vacuolar integral membrane protein required for efflux of amino acids during autophagic body breakdown in the vacuole. null mutation causes a gradual loss of viability during starvation
Ybe 1033	40	477193	477233	+	Yeast scChrXIII	102	antisense ORF	YMR105C	Phosphoglucomutase
Ybe 582	73	1063815	1063888	+	Yeast scChrVII	102	antisense ORF	YGR286C	Biotin synthase
Ybe 902	271	463351	463622	+	Yeast scChrXII	101	antisense rRNA	RDN25-2	25S ribosomal RNA
Ybe 1283	35	448175	448210	+	Yeast scChrXVI	100	antisense ORF	YPL058C	Plasma membrane ATP-binding cassette (ABC) transporter
Ybe 1034	109	478696	478805	+	Yeast scChrXIII	100	antisense ORF	YMR106C	Subunit of the telomeric Ku complex (Yku70p-Yku80p)
Ybe 1136	39	712627	712666	-	Yeast scChrXIV	98	antisense ORF	YNR048W	Protein that interacts specifically in vivo with phospholipid translocase (flippase) Dnf3p. similar to Cdc50p
Ybe 861	156	375310	375466	+	Yeast scChrXII	98	antisense ORF	YLR114C	Conserved protein involved in exocytic transport from the Golgi. mutation is synthetically lethal with apl2 vps1 double mutation. member of a protein superfamily with orthologs in diverse organisms
Ybe 843	88	252694	252782	+	Yeast scChrXII	98	antisense ORF	YLR055C	Subunit of the SAGA transcriptional regulatory complex but not present in SAGA-like complex SLIK/SALSA
Ybe 485	62	225658	225720	+	Yeast scChrVI	98	antisense ORF	YFR034C	Basic helix-loop-helix (bHLH) transcription factor of the myc-family. binds cooperatively with Pho2p to the PHO5 promoter. function is regulated by phosphorylation at multiple sites and by phosphate availability
Ybe 241	29	84583	84612	-	Yeast scChrIV	98	antisense ORF	YDL210W	Permease that serves as a gamma-aminobutyrate (GABA) transport protein involved in the utilization of GABA as a nitrogen source. catalyzes the transport of putrescine and delta-aminolevulinic acid (ALA). localized to the vacuolar membrane
Ybe 1011	53	304772	304825	+	Yeast scChrXIII	97	antisense ORF	YMR016C	Nuclear protein that plays a regulatory role in the cyclic AMP (cAMP)-dependent protein kinase (PKA) signal transduction pathway. negatively regulates pseudohyphal differentiation. homologous to several transcription factors
Ybe 142	79	587794	587873	+	Yeast scChrII	97	antisense ORF	YBR179C	Mitofusin
Ybe 1008	48	279182	279230	+	Yeast scChrXIII	96	antisense ORF	YMR006C	Phospholipase B (lysophospholipase) involved in phospholipid metabolism. displays transacylase activity in vitro. overproduction confers resistance to lysophosphatidylcholine
Ybe 761	88	509177	509265	+	Yeast scChrXI	94	antisense ORF	YKR036C	WD40 repeat-containing protein associated with the CCR4-NOT complex
Ybe 134	106	465638	465744	-	Yeast scChrII	94	antisense ORF	YBR113W	Dubious open reading frame unlikely to encode a protein
Ybe 1269	73	216838	216911	+	Yeast scChrXVI	93	antisense ORF	YPL176C	Plasma membrane protein that binds to Bsd2p and regulates ubiquitylation and vacuolar degradation of the metal transporter Smf1p. function is redundant with that of Tre2p. has similarity to transferrin receptors
Ybe 258	73	232616	232689	-	Yeast scChrIV	93	antisense ORF	YDL128W	Vacuolar membrane antiporter with Ca2+/H+ and K+/H+ exchange activity
Ybe 179	37	230408	230445	-	Yeast scChrIII	93	antisense ORF	YCR065W	Forkhead transcription factor that drives S-phase specific expression of genes involved in chromosome segregation
Ybe 560	44	841601	841645	+	Yeast scChrVII	92	antisense ORF	YGR171C	Mitochondrial methionyl-tRNA synthetase (MetRS)
Ybe 454	273	889	1162	-	Yeast scChrVI	92	antisense ORF	YFL067W	Protein of unknown function
Ybe 1252	27	207010	207037	-	Yeast scChrXVI	91	antisense ORF	YPL180W	Subunit of TORC1 (Tor1p or Tor2p-Kog1p-Lst8p-Tco89p)
Ybe 859	51	544877	544928	-	Yeast scChrXII	91	antisense ORF	YLR196W	Protein with WD-40 repeats involved in rRNA processing. associates with trans-acting ribosome biogenesis factors. similar to beta-transducin superfamily
Ybe 742	54	34092	34146	+	Yeast scChrXI	91	antisense ORF	YKL213C	WD repeat protein required for ubiquitin-mediated protein degradation
Ybe 562	71	524658	524729	-	Yeast scChrVII	90	antisense ORF	YGR017W	Putative protein of unknown function. green fluorescent protein (GFP)-fusion protein localizes to both the nucleus and the cytoplasm
Ybe 298	42	960595	960637	-	Yeast scChrIV	90	antisense ORF	YDR251W	Essential protein of unknown function. exhibits variable expression during colony morphogenesis. overexpression permits survival without protein phosphatase 2A
Ybe 160	66	744973	745039	-	Yeast scChrII	89	antisense ORF	YBR271W	Putative S-adenosylmethionine-dependent methyltransferase of the seven beta-strand family. green fluorescent protein (GFP)-fusion protein localizes to the cytoplasm. predicted to be involved in ribosome biogenesis
Ybe 484	59	187523	187582	-	Yeast scChrVI	88	antisense ORF	YFR019W	1-phosphatidylinositol-3-phosphate 5-kinase. vacuolar membrane kinase that generates phosphatidylinositol (3
Ybe 1177	48	111402	111450	+	Yeast scChrXV	85	antisense ORF	YOL108C	Transcription factor required for derepression of inositol-choline-regulated genes involved in phospholipid synthesis. forms a complex
Ybe 1102	54	237208	237262	+	Yeast scChrXIV	85	antisense ORF	YNL219C	Mannosyltransferase
Ybe 850	32	282208	282240	+	Yeast scChrXII	85	antisense ORF	YLR074C	Protein involved in bud-site selection. diploid mutants display a random budding pattern instead of the wild-type bipolar pattern
Ybe 762	61	517520	517581	+	Yeast scChrXI	85	antisense long_terminal_repeat	YKRCdelta12	Ty1 LTR
Ybe 505	84	70147	70231	-	Yeast scChrVII	85	antisense ORF	YGL227W	Protein involved in proteasome-dependent catabolite degradation of fructose-1
Ybe 289	75	694725	694800	-	Yeast scChrIV	85	antisense ORF	YDR122W	Serine/threonine protein kinase involved in regulation of exocytosis. localizes to the cytoplasmic face of the plasma membrane. closely related to Kin2p
Ybe 359	71	1527146	1527217	-	Yeast scChrIV	84	antisense telomere	TEL04R	Telomeric region on the right arm of Chromosome IV. composed of an X element core sequence
Ybe 1125	91	619060	619151	+	Yeast scChrXIV	83	antisense ORF	YNL007C	Type II HSP40 co-chaperone that interacts with the HSP70 protein Ssa1p. not functionally redundant with Ydj1p due to due to substrate specificity. shares similarity with bacterial DnaJ proteins
Ybe 807	42	84947	84989	-	Yeast scChrXII	83	antisense ORF	YLL028W	Polyamine transporter that recognizes spermine
Ybe 662	85	513711	513796	-	Yeast scChrVIII	83	antisense ORF	YHR206W	Nuclear response regulator and transcription factor
Ybe 628	47	317715	317762	-	Yeast scChrVIII	83	antisense ORF	YHR102W	Protein kinase of the PAK/Ste20 kinase family
Ybe 1174	107	489363	489470	-	Yeast scChrXV	82	antisense ORF	YOR087W	Vacuolar cation channel
Ybe 1093	60	486325	486385	-	Yeast scChrXIV	82	antisense ORF	YNL075W	Component of the SSU processome
Ybe 973	60	216778	216838	-	Yeast scChrXIII	82	antisense ORF	YML030W	Putative protein of unknown function. GFP-fusion protein localizes to mitochondria. may interact with respiratory chain complexes III or IV. null mutant is viable and displays reduced frequency of mitochondrial genome loss
Ybe 674	74	23352	23426	-	Yeast scChrX	82	antisense ORF	YJL217W	Cytoplasmic protein involved in the regulation of enolase (ENO1). mRNA expression is induced by calcium shortage
Ybe 689	117	245039	245156	-	Yeast scChrX	82	antisense ORF	YJL098W	Protein that forms a complex with the Sit4p protein phosphatase and is required for its function. member of a family of similar proteins including Sap4p
Ybe 316	26	164519	164545	+	Yeast scChrIX	81	antisense ORF	YIL107C	6-phosphofructo-2-kinase
Ybe 1091	56	456573	456629	-	Yeast scChrXIV	80	antisense ORF	YNL090W	Non-essential small GTPase of the Rho/Rac subfamily of Ras-like proteins
Ybe 1101	38	197798	197836	+	Yeast scChrXIV	79	antisense ORF	YNL241C	Glucose-6-phosphate dehydrogenase (G6PD)
Ybe 480	46	182386	182432	+	Yeast scChrVI	79	antisense ORF	YFR017C	Putative protein of unknown function. green fluorescent protein (GFP)-fusion protein localizes to the cytoplasm and is induced in response to the DNA-damaging agent MMS. YFR017C is not an essential gene
Ybe 918	82	1073356	1073438	-	Yeast scChrXII	79	antisense telomere	TEL12R	Telomeric region on the right arm of Chromosome XII
Ybe 901	230	462256	462486	+	Yeast scChrXII	79	antisense rRNA	RDN25-2	25S ribosomal RNA
Ybe 1273	89	484658	484747	-	Yeast scChrXVI	78	antisense ORF	YPL036W	Plasma membrane H+-ATPase
Ybe 968	47	50915	50962	+	Yeast scChrXIII	78	antisense ORF	YML110C	2-hexaprenyl-6-methoxy-1
Ybe 646	49	421322	421371	+	Yeast scChrVIII	78	antisense ORF	YHR161C	Protein involved in clathrin cage assembly. binds Pan1p and clathrin. homologous to Yap1802p
Ybe 610	51	98059	98110	-	Yeast scChrVIII	78	antisense ORF	YHL006W-A	Dubious open reading frame unlikely to encode a functional protein
Ybe 875	221	452900	453121	+	Yeast scChrXII	78	antisense rRNA	RDN25-1	25S ribosomal RNA
Ybe 729	37	604158	604195	+	Yeast scChrX	77	antisense ORF	YJR093C	Subunit of cleavage polyadenylation factor (CPF)
Ybe 204	60	42222	42282	+	Yeast scChrIV	77	antisense ORF	YDL231C	Zinc finger protein containing five transmembrane domains. null mutant exhibits strongly fragmented vacuoles and sensitivity to brefeldin A
Ybe 925	70	468726	468796	+	Yeast scChrXII	77	antisense rRNA	NTS2-2	Non-transcribed region of the rDNA repeat
Ybe 1288	38	473120	473158	+	Yeast scChrXVI	76	antisense ORF	YPL042C	Cyclin-dependent protein kinase
Ybe 701	70	437216	437286	-	Yeast scChrX	76	antisense ORF	YJR001W	Vacuolar transporter
Ybe 553	51	472953	473004	-	Yeast scChrVII	76	antisense ORF	YGL012W	C-24(28) sterol reductase
Ybe 915	70	1066762	1066832	-	Yeast scChrXII	75	antisense telomere	TEL12R	Telomeric region on the right arm of Chromosome XII
Ybe 1185	82	517744	517826	-	Yeast scChrXV	74	antisense ORF	YOR104W	Protein that induces appearance of [PIN+] prion when overproduced. predicted to be palmitoylated
Ybe 1117	65	686243	686308	-	Yeast scChrXIV	74	antisense ORF	YNR032W	Putative serine/threonine protein phosphatase of the type 2A-like phosphatase family
Ybe 382	33	414642	414675	+	Yeast scChrIX	74	antisense ORF	YIR031C	Malate synthase
Ybe 1007	75	271095	271170	+	Yeast scChrXIII	73	antisense ORF	YMR001C	Polo-like kinase with multiple functions in mitosis and cytokinesis through substrate phosphorylation
Ybe 876	74	787078	787152	-	Yeast scChrXII	73	antisense ORF	YLR329W	Protein involved in early stages of meiotic recombination. required for chromosome synapsis. forms a complex with Rec104p and Spo11p necessary during the initiation of recombination
Ybe 467	75	72467	72542	+	Yeast scChrVI	73	antisense ORF	YFL033C	Glucose-repressible protein kinase involved in signal transduction during cell proliferation in response to nutrients
Ybe 426	53	476734	476787	+	Yeast scChrV	73	antisense ORF	YER155C	Rho GTPase activating protein (RhoGAP) involved in the control of cytoskeleton organization and cellular morphogenesis. required for bud emergence
Ybe 263	66	1256681	1256747	+	Yeast scChrIV	73	antisense ORF	YDR390C	Subunit of a heterodimeric nuclear SUMO activating enzyme (E1) with Aos1p. activates Smt3p (SUMO) before its conjugation to proteins (sumoylation)
Ybe 677	73	5215	5288	+	Yeast scChrX	72	antisense ORF	YJL225C	Putative protein of unknown function. similarity to DNA helicases that are also encoded within subtelomeric Y' elements and induced in telomerase deficient survivors
Ybe 341	59	251035	251094	-	Yeast scChrIX	72	antisense ORF	YIL056W	Transcriptional activator
Ybe 1156	29	195065	195094	-	Yeast scChrXV	71	antisense ORF	YOL072W	Nuclear pore-associated protein
Ybe 900	199	462045	462244	+	Yeast scChrXII	70	antisense rRNA	RDN25-2	25S ribosomal RNA
Ybe 877	190	453135	453325	+	Yeast scChrXII	70	antisense rRNA	RDN25-1	25S ribosomal RNA
Ybe 1189	34	431200	431234	+	Yeast scChrXV	69	antisense ORF	YOR056C	Essential nuclear protein involved in proteasome maturation and synthesis of 40S ribosomal subunits. required for cleavage of the 20S pre-rRNA to generate the mature 18S rRNA
Ybe 748	66	176449	176515	+	Yeast scChrXI	69	antisense ORF	YKL144C	RNA polymerase III subunit C25
Ybe 615	72	209085	209157	-	Yeast scChrVIII	69	antisense ORF	YHR050W	Divalent metal ion transporter involved in manganese homeostasis. has broad specificity for di-valent and tri-valent metals. post-translationally regulated by levels of metal ions. member of the Nramp family of metal transport proteins
Ybe 521	30	241631	241661	+	Yeast scChrVII	69	antisense ORF	YGL140C	Putative protein of unknown function. non-essential gene. contains multiple predicted transmembrane domains
Ybe 726	54	590912	590966	+	Yeast scChrX	68	antisense ORF	YJR090C	F-box protein component of the SCF ubiquitin-ligase complex. involved in carbon catabolite repression
Ybe 530	69	334013	334082	+	Yeast scChrVII	68	antisense ORF	YGL094C	Essential subunit of the Pan2p-Pan3p poly(A)-ribonuclease complex
Ybe 332	52	1376311	1376363	-	Yeast scChrIV	68	antisense ORF	YDR457W	E3 ubiquitin ligase of the hect-domain class. has a role in mRNA export from the nucleus and may regulate transcriptional coactivators. involved in degradation of excess histones
Ybe 1135	29	710020	710049	-	Yeast scChrXIV	67	antisense ORF	YNR047W	Ser/Thr protein kinase that regulates the putative phospholipid translocases Lem3p-Dnf1p/Dnf2p. phosphorylates and inhibits upstream inhibitory kinase
Ybe 792	53	665652	665705	-	Yeast scChrXI	66	antisense long_terminal_repeat	YKRWomega1	Ty5 LTR
Ybe 309	72	5237	5309	+	Yeast scChrIX	66	antisense ORF	YIL177C	Putative protein of unknown function. similarity to DNA helicases that are encoded within subtelomeric Y' elements and induced in telomerase deficient survivors
Ybe 237	30	45349	45379	-	Yeast scChrIV	66	antisense ORF	YDL229W	Cytoplasmic ATPase that is a ribosome-associated molecular chaperone
Ybe 83	64	149444	149508	+	Yeast scChrI	66	antisense ORF	YAL001C	Largest of six subunits of the RNA polymerase III transcription initiation factor complex (TFIIIC). part of the TauB domain of TFIIIC that binds DNA at the BoxB promoter sites of tRNA and similar genes. cooperates with Tfc6p in DNA binding
Ybe 1244	152	111225	111377	-	Yeast scChrXVI	65	antisense ORF	YPL231W	Alpha subunit of fatty acid synthetase
Ybe 1199	31	605416	605447	+	Yeast scChrXV	65	antisense ORF	YOR145C	Essential nucleolar protein required for pre-18S rRNA processing
Ybe 965	42	22976	23018	+	Yeast scChrXIII	65	antisense ORF	YML124C	Alpha-tubulin. associates with beta-tubulin (Tub2p) to form tubulin dimer
Ybe 189	47	165257	165304	+	Yeast scChrIII	65	antisense ORF	YCR026C	Nucleotide pyrophosphatase/phosphodiesterase family member. mediates extracellular nucleotide phosphate hydrolysis along with Npp2p and Pho5p. activity and expression enhanced during conditions of phosphate starvation
Ybe 1228	67	1086315	1086382	-	Yeast scChrXV	65	antisense telomere	TEL15R	Telomeric region on the right arm of Chromosome XV
Ybe 1114	46	410597	410643	+	Yeast scChrXIV	64	antisense ORF	YNL115C	Putative protein of unknown function. green fluorescent protein (GFP)-fusion protein localizes to mitochondria. YNL115C is not an essential gene
Ybe 194	104	261149	261253	+	Yeast scChrIII	64	antisense ORF	YCR084C	General repressor of transcription
Ybe 896	148	460231	460379	+	Yeast scChrXII	64	antisense rRNA	NTS1-2	Non-transcribed region of the rDNA repeat located between the 3' ETS and RDN5
Ybe 1304	35	653525	653560	+	Yeast scChrXVI	63	antisense ORF	YPR042C	Member of the PUF protein family
Ybe 848	27	278562	278589	+	Yeast scChrXII	63	antisense ORF	YLR071C	Subunit of the RNA polymerase II mediator complex. associates with core polymerase subunits to form the RNA polymerase II holoenzyme. required for glucose repression
Ybe 627	29	303618	303647	-	Yeast scChrVIII	63	antisense ORF	YHR099W	Subunit of SAGA and NuA4 histone acetyltransferase complexes. interacts with acidic activators (e.g.
Ybe 1259	32	376792	376824	-	Yeast scChrXVI	62	antisense ORF	YPL091W	Cytosolic and mitochondrial glutathione oxidoreductase
Ybe 868	46	622579	622625	-	Yeast scChrXII	62	antisense ORF	YLR241W	Putative protein of unknown function
Ybe 724	49	493785	493834	+	Yeast scChrX	62	antisense ORF	YJR033C	Subunit of the RAVE complex (Rav1p
Ybe 517	62	250584	250646	-	Yeast scChrVII	62	antisense ORF	YGL137W	Essential beta'-coat protein of the COPI coatomer
Ybe 1060	59	20790	20849	+	Yeast scChrXIV	61	antisense ORF	YNL329C	AAA-peroxin that heterodimerizes with AAA-peroxin Pex1p and participates in the recycling of peroxisomal signal receptor Pex5p from the peroxisomal membrane to the cystosol
Ybe 346	146	268333	268479	-	Yeast scChrIX	61	antisense ORF	YIL046W-A	Putative protein of unknown function. identified by expression profiling and mass spectrometry
Ybe 364	29	354150	354179	-	Yeast scChrIX	61	antisense ORF	YIL001W	Putative protein of unknown function. contains a BTB/POZ domain which generally function in protein interactions. deletion slightly improved competitive fitness in rich media. GFP-tagged protein is localized to the cytoplasm
Ybe 448	66	466468	466534	-	Yeast scChrV	61	antisense ORF	YER148W-A	Dubious open reading frame unlikely to encode a functional protein
Ybe 976	90	244006	244096	-	Yeast scChrXIII	60	antisense ORF	YML014W	tRNA methyltransferase
Ybe 913	67	1031848	1031915	-	Yeast scChrXII	60	antisense ORF	YLR449W	Peptidyl-prolyl cis-trans isomerase (PPIase) (proline isomerase) localized to the nucleus. catalyzes isomerization of proline residues in histones H3 and H4
Ybe 535	95	426362	426457	+	Yeast scChrVII	60	antisense ORF	YGL038C	Mannosyltransferase of the cis-Golgi apparatus
Ybe 911	80	1025173	1025253	-	Yeast scChrXII	59	antisense ORF	YLR446W	Putative protein of unknown function with similarity to hexokinases. transcript is upregulated during sporulation and the unfolded protein response. YLR446W is not an essential gene
Ybe 869	35	650714	650749	-	Yeast scChrXII	59	antisense ORF	YLR256W	Zinc finger transcription factor involved in the complex regulation of gene expression in response to levels of heme and oxygen. the S288C sequence differs from other strain backgrounds due to a Ty1 insertion in the carboxy terminus
Ybe 754	52	239298	239350	+	Yeast scChrXI	59	antisense ORF	YKL105C	Putative protein of unknown function
Ybe 433	41	307953	307994	-	Yeast scChrV	59	antisense ORF	YER074W-A	Integral membrane protein required for ER to Golgi transport. localized to the Golgi
Ybe 253	103	1147485	1147588	+	Yeast scChrIV	59	antisense ORF	YDR338C	Putative protein of unknown function
Ybe 1040	67	579578	579645	+	Yeast scChrXIII	58	antisense ORF	YMR162C	Aminophospholipid translocase (flippase) that maintains membrane lipid asymmetry in post-Golgi secretory vesicles. localizes to the trans-Golgi network. likely involved in protein transport. type 4 P-type ATPase
Ybe 986	90	322805	322895	-	Yeast scChrXIII	58	antisense ORF	YMR024W	Mitochondrial ribosomal protein of the large subunit
Ybe 928	49	548093	548142	+	Yeast scChrXII	57	antisense ORF	YLR199C	Protein involved in 20S proteasome assembly. forms a heterodimer with Add66p that binds to proteasome precursors. similar to human PAC1 constituent of the PAC1-PAC2 complex involved in proteasome assembly
Ybe 661	69	507301	507370	-	Yeast scChrVIII	57	antisense ORF	YHR204W	alpha-1
Ybe 557	68	753820	753888	+	Yeast scChrVII	57	antisense ORF	YGR130C	Putative protein of unknown function. GFP-fusion protein localizes to the cytoplasm. possible component of the eisosome. specifically phosphorylated in vitro by mammalian diphosphoinositol pentakisphosphate (IP7)
Ybe 1289	41	474227	474268	+	Yeast scChrXVI	56	antisense ORF	YPL042C	Cyclin-dependent protein kinase
Ybe 508	63	87147	87210	-	Yeast scChrVII	56	antisense ORF	YGL216W	Kinesin-related motor protein involved in mitotic spindle positioning
Ybe 526	59	321898	321957	-	Yeast scChrVII	56	antisense ORF	YGL097W	Nucleotide exchange factor for Gsp1p
Ybe 473	68	154178	154246	-	Yeast scChrVI	56	antisense ORF	YFR004W	Metalloprotease subunit of the 19S regulatory particle of the 26S proteasome lid. couples the deubiquitination and degradation of proteasome substrates. involved
Ybe 361	50	333074	333124	-	Yeast scChrIX	55	antisense ORF	YIL012W	Dubious open reading frame unlikely to encode a protein
Ybe 581	47	1058200	1058247	+	Yeast scChrVII	55	antisense ORF	YGR282C	Endo-beta-1
Ybe 234	47	866013	866060	+	Yeast scChrIV	55	antisense ORF	YDR207C	Key transcriptional regulator of early meiotic genes
Ybe 65	55	35569	35624	-	Yeast scChrI	55	antisense ORF	YAL060W	NAD-dependent (R
Ybe 1131	53	756229	756282	+	Yeast scChrXIV	54	antisense ORF	YNR067C	Daughter cell-specific secreted protein with similarity to glucanases
Ybe 682	79	93882	93961	+	Yeast scChrX	54	antisense ORF	YJL176C	Subunit of the SWI/SNF chromatin remodeling complex
Ybe 363	32	289862	289894	+	Yeast scChrIX	54	antisense ORF	YIL034C	Beta subunit of the capping protein (CP) heterodimer (Cap1p and Cap2p) which binds to the barbed ends of actin filaments preventing further polymerization. localized predominantly to cortical actin patches
Ybe 272	68	1348867	1348935	+	Yeast scChrIV	54	antisense ORF	YDR443C	Subunit of the RNA polymerase II mediator complex. associates with core polymerase subunits to form the RNA polymerase II holoenzyme. required for stable association of Srb10p-Srb11p kinase. essential for transcriptional regulation
Ybe 296	52	860813	860865	-	Yeast scChrIV	54	antisense ORF	YDR205W	Member of the cation diffusion facilitator family
Ybe 252	50	184115	184165	-	Yeast scChrIV	54	antisense ORF	YDL150W	RNA polymerase III subunit C53
Ybe 643	48	366612	366660	+	Yeast scChrVIII	53	antisense ORF	YHR131C	Putative protein of unknown function. green fluorescent protein (GFP)-fusion protein localizes to the cytoplasm. overexpression causes a cell cycle delay or arrest
Ybe 617	42	229810	229852	-	Yeast scChrVIII	53	antisense ORF	YHR066W	Constituent of 66S pre-ribosomal particles
Ybe 274	36	1410899	1410935	+	Yeast scChrIV	53	antisense ORF	YDR476C	Putative protein of unknown function. green fluorescent protein (GFP)-fusion protein localizes to the endoplasmic reticulum. YDR476C is not an essential gene
Ybe 1327	64	821222	821286	+	Yeast scChrXVI	52	antisense ORF	YPR144C	Nucleolar protein
Ybe 1187	30	545629	545659	-	Yeast scChrXV	52	antisense ORF	YOR117W	One of six ATPases of the 19S regulatory particle of the 26S proteasome involved in the degradation of ubiquitinated substrates. recruited to the GAL1-10 promoter region upon induction of transcription. similar to human TBP1
Ybe 891	36	868275	868311	-	Yeast scChrXII	52	antisense ORF	YLR372W	Elongase
Ybe 127	71	406788	406859	+	Yeast scChrII	52	antisense ORF	YBR082C	Ubiquitin-conjugating enzyme (E2)
Ybe 167	129	406	535	+	Yeast scChrIII	52	antisense X_element_combinatorial_repeats	TEL03L-XR	Telomeric X element combinatorial Repeat region on the left arm of Chromosome III. contains repeats of the D
Ybe 438	60	329880	329940	-	Yeast scChrV	51	antisense ORF	YER086W	Threonine deaminase
Ybe 171	131	53989	54120	-	Yeast scChrIII	51	antisense ORF	YCL039W	Protein of unknown function
Ybe 1298	33	670665	670698	-	Yeast scChrXVI	50	antisense ORF	YPR055W	Essential 121kDa subunit of the exocyst complex (Sec3p
Ybe 857	51	512084	512135	-	Yeast scChrXII	50	antisense ORF	YLR177W	Putative protein of unknown function. phosphorylated by Dbf2p-Mob1p in vitro. some strains contain microsatellite polymophisms at this locus. YLR177W is not an essential gene
Ybe 531	51	344773	344824	+	Yeast scChrVII	50	antisense ORF	YGL089C	Mating pheromone alpha-factor
Ybe 470	54	108351	108405	-	Yeast scChrVI	50	antisense ORF	YFL013W-A	Dubious ORF unlikely to encode a protein
Ybe 427	64	481561	481625	+	Yeast scChrV	50	antisense ORF	YER155C	Rho GTPase activating protein (RhoGAP) involved in the control of cytoskeleton organization and cellular morphogenesis. required for bud emergence
Ybe 391	93	30738	30831	+	Yeast scChrV	50	antisense ORF	YEL064C	Putative transporter
Ybe 348	47	1512304	1512351	-	Yeast scChrIV	50	antisense ORF	YDR539W	Ferulic acid decarboxylase
Ybe 1301	52	678967	679019	-	Yeast scChrXVI	49	antisense ORF	YPR064W	Dubious open reading frame unlikely to encode a functional protein
Ybe 1173	55	429731	429786	-	Yeast scChrXV	49	antisense ORF	YOR055W	Dubious open reading frame unlikely to encode a functional protein
Ybe 1163	44	326878	326922	-	Yeast scChrXV	49	antisense ORF	YOR001W	Nuclear exosome exonuclease component. has 3'-5' exonuclease activity. involved in RNA processing
Ybe 276	61	1444174	1444235	+	Yeast scChrIV	49	antisense ORF	YDR497C	Myo-inositol transporter with strong similarity to the minor myo-inositol transporter Itr2p
Ybe 922	116	468312	468428	+	Yeast scChrXII	49	antisense rRNA	NTS2-2	Non-transcribed region of the rDNA repeat
Ybe 1297	72	636820	636892	-	Yeast scChrXVI	48	antisense ORF	YPR032W	Effector of Rab GTPase Sec4p
Ybe 1151	100	102089	102189	-	Yeast scChrXV	48	antisense ORF	YOL115W	Non-canonical poly(A) polymerase
Ybe 1096	21	511729	511750	-	Yeast scChrXIV	48	antisense ORF	YNL061W	Probable RNA m(5)C methyltransferase
Ybe 771	63	74410	74473	-	Yeast scChrXI	48	antisense long_terminal_repeat	YKLWdelta1	Ty1 LTR
Ybe 648	49	438011	438060	+	Yeast scChrVIII	48	antisense ORF	YHR166C	Subunit of the Anaphase-Promoting Complex/Cyclosome (APC/C)
Ybe 1182	33	314991	315024	+	Yeast scChrXV	47	antisense ORF	YOL006C	Topoisomerase I
Ybe 1013	31	738118	738149	-	Yeast scChrXIII	47	antisense ORF	YMR232W	Cytoplasmic protein localized to the shmoo tip. required for the alignment of parental nuclei before nuclear fusion during mating
Ybe 989	434	354179	354613	-	Yeast scChrXIII	47	antisense ORF	YMR043W	Transcription factor involved in cell-type-specific transcription and pheromone response. plays a central role in the formation of both repressor and activator complexes
Ybe 580	65	832712	832777	-	Yeast scChrVII	47	antisense ORF	YGR167W	Clathrin light chain
Ybe 500	39	37279	37318	-	Yeast scChrVII	47	antisense ORF	YGL247W	Essential nuclear envelope integral membrane protein required for nuclear envelope morphology
Ybe 415	52	392206	392258	+	Yeast scChrV	47	antisense ORF	YER114C	Protein implicated in polar growth
Ybe 304	56	1012442	1012498	-	Yeast scChrIV	47	antisense ORF	YDR275W	Protein of unknown function
Ybe 295	41	858947	858988	-	Yeast scChrIV	47	antisense ORF	YDR204W	Protein with a role in ubiquinone (Coenzyme Q) biosynthesis
Ybe 1221	30	916246	916276	-	Yeast scChrXV	46	antisense ORF	YOR321W	Protein O-mannosyltransferase
Ybe 1188	36	420736	420772	+	Yeast scChrXV	46	antisense ORF	YOR048C	Nuclear 5' to 3' single-stranded RNA exonuclease
Ybe 678	34	61286	61320	-	Yeast scChrX	46	antisense ORF	YJL198W	Low-affinity phosphate transporter. deletion of pho84
Ybe 328	29	153855	153884	-	Yeast scChrIX	46	antisense ORF	YIL112W	Subunit of the Set3 complex
Ybe 412	50	344061	344111	+	Yeast scChrV	46	antisense ORF	YER093C	Subunit of TORC2 (Tor2p-Lst8p-Avo1-Avo2-Tsc11p-Bit61p)
Ybe 275	36	1419456	1419492	+	Yeast scChrIV	46	antisense ORF	YDR481C	Repressible alkaline phosphatase
Ybe 208	64	101615	101679	+	Yeast scChrIV	46	antisense ORF	YDL199C	Putative transporter
Ybe 905	114	464026	464140	+	Yeast scChrXII	46	antisense rRNA	RDN25-2	25S ribosomal RNA
Ybe 1112	119	391295	391414	+	Yeast scChrXIV	45	antisense ORF	YNL125C	Protein with similarity to monocarboxylate permeases
Ybe 621	80	171759	171839	+	Yeast scChrVIII	45	antisense ORF	YHR031C	DNA helicase involved in rDNA replication and Ty1 transposition. relieves replication fork pauses at telomeric regions. structurally and functionally related to Pif1p
Ybe 1318	63	884685	884748	-	Yeast scChrXVI	44	antisense ORF	YPR171W	Adapter that links synaptojanins Inp52p and Inp53p to the cortical actin cytoskeleton
Ybe 1167	21	379201	379222	-	Yeast scChrXV	44	antisense ORF	YOR025W	Member of the Sir2 family of NAD(+)-dependent protein deacetylases. involved along with Hst4p in telomeric silencing
Ybe 1053	46	53256	53302	-	Yeast scChrXIV	44	antisense ORF	YNL309W	Protein with a role in regulation of MBF-specific transcription at Start
Ybe 980	135	288413	288548	-	Yeast scChrXIII	44	antisense ORF	YMR011W	High-affinity glucose transporter of the major facilitator superfamily
Ybe 214	69	265553	265622	+	Yeast scChrIV	44	antisense ORF	YDL109C	Putative lipase. involved in lipid metabolism. YDL109C is not an essential gene
Ybe 360	52	1529230	1529282	-	Yeast scChrIV	44	antisense telomere	TEL04R	Telomeric region on the right arm of Chromosome IV. composed of an X element core sequence
Ybe 1213	58	859292	859350	+	Yeast scChrXV	43	antisense ORF	YOR290C	Catalytic subunit of the SWI/SNF chromatin remodeling complex involved in transcriptional regulation. contains DNA-stimulated ATPase activity. functions interdependently in transcriptional activation with Snf5p and Snf6p
Ybe 1204	39	771422	771461	-	Yeast scChrXV	43	antisense ORF	YOR230W	Transcriptional modulator involved in regulation of meiosis
Ybe 1083	67	420393	420460	-	Yeast scChrXIV	43	antisense ORF	YNL107W	Subunit of both the NuA4 histone H4 acetyltransferase complex and the SWR1 complex
Ybe 690	85	251294	251379	-	Yeast scChrX	43	antisense ORF	YJL095W	Mitogen-activated protein (MAP) kinase kinase kinase acting in the protein kinase C signaling pathway
Ybe 481	47	183256	183303	+	Yeast scChrVI	43	antisense ORF	YFR018C	Putative protein of unknown function
Ybe 105	41	282988	283029	-	Yeast scChrII	43	antisense ORF	YBR021W	Uracil permease
Ybe 1104	54	326846	326900	+	Yeast scChrXIV	42	antisense ORF	YNL163C	Cytoplasmic GTPase involved in biogenesis of the 60S ribosome. has similarity to translation elongation factor 2 (Eft1p and Eft2p)
Ybe 1124	60	590749	590809	+	Yeast scChrXIV	42	antisense ORF	YNL023C	Protein that binds to Fpr1p
Ybe 943	51	849046	849097	+	Yeast scChrXII	42	antisense ORF	YLR361C	Phosphoesterase involved in downregulation of the unfolded protein response
Ybe 697	65	356744	356809	-	Yeast scChrX	42	antisense ORF	YJL045W	Minor succinate dehydrogenase isozyme. homologous to Sdh1p
Ybe 613	47	72618	72665	+	Yeast scChrVIII	42	antisense ORF	YHL016C	Plasma membrane transporter for both urea and polyamines
Ybe 589	77	907692	907769	-	Yeast scChrVII	42	antisense ORF	YGR204W	Cytoplasmic trifunctional enzyme C1-tetrahydrofolate synthase
Ybe 232	68	826440	826508	+	Yeast scChrIV	42	antisense ORF	YDR181C	Subunit of the SAS complex (Sas2p
Ybe 919	50	1075429	1075479	-	Yeast scChrXII	42	antisense telomere	TEL12R	Telomeric region on the right arm of Chromosome XII
Ybe 1306	55	682458	682513	-	Yeast scChrXVI	41	antisense ORF	YPR067W	Protein required for maturation of mitochondrial and cytosolic Fe/S proteins
Ybe 1217	84	868730	868814	-	Yeast scChrXV	41	antisense ORF	YOR294W	Essential protein that binds ribosomal protein L11 and is required for nuclear export of the 60S pre-ribosomal subunit during ribosome biogenesis. mouse homolog shows altered expression in Huntington's disease model mice
Ybe 1081	59	416259	416318	-	Yeast scChrXIV	41	antisense ORF	YNL112W	Essential ATP-dependent RNA helicase of the DEAD-box protein family
Ybe 1098	24	623483	623507	-	Yeast scChrXIV	41	antisense ORF	YNL004W	Poly(A+) RNA-binding protein
Ybe 1048	24	855433	855457	+	Yeast scChrXIII	41	antisense ORF	YMR293C	Subunit of the trimeric GatFAB AmidoTransferase(AdT) complex. involved in the formation of Q-tRNAQ. required for remodeling of ER caused by Hmg2p overexpression. similar to bacterial GatA glutamyl-tRNA amidotransferase
Ybe 347	70	279726	279796	-	Yeast scChrIX	41	antisense ORF	YIL039W	Conserved phosphoesterase domain-containing protein that acts together with Emp24p/Erv25p in cargo exit from the ER. deletion confers sensitivity to 4-(N-(S-glutathionylacetyl)amino) phenylarsenoxide (GSAO)
Ybe 292	80	812053	812133	-	Yeast scChrIV	41	antisense ORF	YDR174W	Chromatin associated high mobility group (HMG) family member involved in genome maintenance. rDNA-binding component of the Pol I transcription system. associates with a 5'-3' DNA helicase and Fpr1p
Ybe 206	62	96233	96295	+	Yeast scChrIV	41	antisense ORF	YDL203C	Protein that functions upstream of Pkc1p in the cell wall integrity pathway. GFP-fusion protein expression is induced in response to the DNA-damaging agent MMS. non-tagged Ack1p is detected in purified mitochondria
Ybe 86	61	16816	16877	+	Yeast scChrII	41	antisense ORF	YBL105C	Protein serine/threonine kinase essential for cell wall remodeling during growth. localized to sites of polarized growth and the mother-daughter bud neck. homolog of the alpha
Ybe 1251	63	190090	190153	-	Yeast scChrXVI	40	antisense ORF	YPL189W	Probable membrane protein with a possible role in proton symport of glycerol. member of the MBOAT family of putative membrane-bound O-acyltransferases. Gup1p homolog
Ybe 1201	56	734198	734254	-	Yeast scChrXV	40	antisense ORF	YOR208W	Phosphotyrosine-specific protein phosphatase involved in the inactivation of mitogen-activated protein kinase (MAPK) during osmolarity sensing. dephosporylates Hog1p MAPK and regulates its localization. localized to the nucleus
Ybe 988	41	335491	335532	-	Yeast scChrXIII	40	antisense ORF	YMR032W	Bud neck-localized
Ybe 616	50	209891	209941	-	Yeast scChrVIII	40	antisense ORF	YHR051W	Subunit VI of cytochrome c oxidase
Ybe 107	44	343528	343572	-	Yeast scChrII	40	antisense ORF	YBR054W	Putative protein of unknown function. the authentic
Ybe 758	36	431133	431169	+	Yeast scChrXI	40	antisense snoRNA	snR87	C/D box small nucleolar RNA (snoRNA). guides 2'-O-methylation of small subunit (SSU) rRNA at position A436
Ybe 1200	48	613254	613302	+	Yeast scChrXV	39	antisense ORF	YOR151C	RNA polymerase II second largest subunit B150
Ybe 1186	69	529475	529544	-	Yeast scChrXV	39	antisense ORF	YOR110W	One of six subunits of the RNA polymerase III transcription initiation factor complex (TFIIIC). part of the TauA globular domain of TFIIIC that binds DNA at the BoxA promoter sites of tRNA and similar genes
Ybe 1059	46	16455	16501	+	Yeast scChrXIV	39	antisense ORF	YNL331C	Putative aryl-alcohol dehydrogenase with similarity to P. chrysosporium aryl-alcohol dehydrogenase. mutational analysis has not yet revealed a physiological role
Ybe 981	66	204859	204925	+	Yeast scChrXIII	39	antisense ORF	YML037C	Putative protein of unknown function with some characteristics of a transcriptional activator. may be a target of Dbf2p-Mob1p kinase. GFP-fusion protein co-localizes with clathrin-coated vesicles. YML037C is not an essential gene
Ybe 945	49	901513	901562	+	Yeast scChrXII	39	antisense ORF	YLR389C	Metalloprotease involved
Ybe 863	35	446689	446724	+	Yeast scChrXII	39	antisense ORF	YLR153C	Acetyl-coA synthetase isoform which
Ybe 788	51	522845	522896	-	Yeast scChrXI	39	antisense ORF	YKR044W	Protein of unknown function that interacts with Ulp1p
Ybe 700	65	420040	420105	-	Yeast scChrX	39	antisense ORF	YJL009W	Dubious open reading frame unlikely to encode a protein
Ybe 139	54	481936	481990	+	Yeast scChrII	39	antisense ORF	YBR121C	Cytoplasmic and mitochondrial glycyl-tRNA synthase that ligates glycine to the cognate anticodon bearing tRNA. transcription termination factor that may interact with the 3'-end of pre-mRNA to promote 3'-end formation
Ybe 667	51	559578	559629	-	Yeast scChrVIII	39	antisense telomere	TEL08R	Telomeric region on the right arm of Chromosome VIII
Ybe 242	80	1017220	1017300	+	Yeast scChrIV	39	antisense tRNA	tE(CUC)D	tRNA-Glu
Ybe 1310	41	792915	792956	-	Yeast scChrXVI	38	antisense ORF	YPR129W	Protein containing an Lsm domain. negatively regulates translation initiation via 48S preinitiation complex assembly. may bind RNA and have a role in RNA processing. overproduction suppresses null mutation in clathrin heavy chain gene CHC1
Ybe 1322	60	751816	751876	+	Yeast scChrXVI	38	antisense ORF	YPR112C	Essential conserved protein that is part of the 90S preribosome. required for production of 18S rRNA and small ribosomal subunit. contains five consensus RNA-binding domains
Ybe 1066	51	185925	185976	-	Yeast scChrXIV	38	antisense ORF	YNL246W	NAP family histone chaperone. binds to histones and Rtt109p
Ybe 1041	50	588737	588787	+	Yeast scChrXIII	38	antisense ORF	YMR164C	Transcription factor involved in regulation of invasive growth and starch degradation. controls the activation of MUC1 and STA2 in response to nutritional signals
Ybe 1031	58	447901	447959	+	Yeast scChrXIII	38	antisense ORF	YMR089C	Component
Ybe 803	59	2992	3051	+	Yeast scChrXII	38	antisense ORF	YLL067C	Putative protein of unknown function with similarity to helicases
Ybe 696	59	344867	344926	-	Yeast scChrX	38	antisense ORF	YJL050W	ATP-dependent 3'-5' RNA helicase of the Dead-box family
Ybe 883	69	455161	455230	+	Yeast scChrXII	38	antisense rRNA	RDN25-1	25S ribosomal RNA
Ybe 1294	64	612618	612682	-	Yeast scChrXVI	37	antisense ORF	YPR024W	Catalytic subunit of the mitochondrial inner membrane i-AAA protease complex
Ybe 1044	42	636820	636862	+	Yeast scChrXIII	37	antisense ORF	YMR188C	Mitochondrial ribosomal protein of the small subunit
Ybe 979	75	272256	272331	-	Yeast scChrXIII	37	antisense ORF	YMR002W	Mitochondrial intermembrane space protein
Ybe 575	60	1003250	1003310	+	Yeast scChrVII	37	antisense ORF	YGR255C	Putative flavin-dependent monooxygenase
Ybe 273	42	1410423	1410465	+	Yeast scChrIV	37	antisense ORF	YDR476C	Putative protein of unknown function. green fluorescent protein (GFP)-fusion protein localizes to the endoplasmic reticulum. YDR476C is not an essential gene
Ybe 287	69	570977	571046	-	Yeast scChrIV	37	antisense ORF	YDR060W	Constituent of 66S pre-ribosomal particles
Ybe 207	40	97836	97876	+	Yeast scChrIV	37	antisense ORF	YDL203C	Protein that functions upstream of Pkc1p in the cell wall integrity pathway. GFP-fusion protein expression is induced in response to the DNA-damaging agent MMS. non-tagged Ack1p is detected in purified mitochondria
Ybe 1307	28	700595	700623	-	Yeast scChrXVI	36	antisense ORF	YPR080W	Translational elongation factor EF-1 alpha. also encoded by TEF2. functions in the binding reaction of aminoacyl-tRNA (AA-tRNA) to ribosomes. may also have a role in tRNA re-export from the nucleus
Ybe 1139	76	767686	767762	-	Yeast scChrXIV	36	antisense ORF	YNR070W	Putative transporter of the ATP-binding cassette (ABC) family
Ybe 1086	55	157831	157886	+	Yeast scChrXIV	36	antisense ORF	YNL259C	Cytosolic copper metallochaperone that transports copper to the secretory vesicle copper transporter Ccc2p for eventual insertion into Fet3p
Ybe 1046	68	776399	776467	+	Yeast scChrXIII	36	antisense ORF	YMR253C	Putative protein of unknown function. green fluorescent protein (GFP)-fusion protein localizes to the cytoplasm in a punctate pattern. YMR253C is not an essential gene
Ybe 1045	70	723097	723167	+	Yeast scChrXIII	36	antisense ORF	YMR227C	TFIID subunit (67 kDa)
Ybe 870	54	692121	692175	-	Yeast scChrXII	36	antisense ORF	YLR274W	Component of the hexameric MCM complex
Ybe 808	55	86429	86484	-	Yeast scChrXII	36	antisense ORF	YLL028W	Polyamine transporter that recognizes spermine
Ybe 744	64	68774	68838	+	Yeast scChrXI	36	antisense ORF	YKL198C	Putative serine/threonine protein kinase that regulates spermine uptake. involved in polyamine transport. possible mitochondrial protein
Ybe 534	101	410531	410632	+	Yeast scChrVII	36	antisense ORF	YGL048C	One of six ATPases of the 19S regulatory particle of the 26S proteasome involved in the degradation of ubiquitinated substrates. bound by ubiquitin-protein ligases Ubr1p and Ufd4p. localized mainly to the nucleus throughout the cell cycle
Ybe 1325	50	945125	945175	-	Yeast scChrXVI	36	antisense telomere	TEL16R	Telomeric region on the right arm of Chromosome XVI
Ybe 1229	51	1088394	1088445	-	Yeast scChrXV	36	antisense telomere	TEL15R	Telomeric region on the right arm of Chromosome XV
Ybe 987	50	326190	326240	-	Yeast scChrXIII	35	antisense ORF	YMR027W	Putative protein of unknown function. green fluorescent protein (GFP)-fusion protein localizes to the nucleus and cytoplasm. YMR027W is not an essential gene
Ybe 860	67	361206	361273	+	Yeast scChrXII	35	antisense ORF	YLR106C	Huge dynein-related AAA-type ATPase (midasin)
Ybe 659	55	489759	489814	-	Yeast scChrVIII	35	antisense ORF	YHR194W	Mitochondrial inner membrane protein with similarity to Mdm32p
Ybe 460	50	2038	2088	+	Yeast scChrVI	35	antisense ORF	YFL066C	Helicase-like protein encoded within the telomeric Y' element. induced by treatment with 8-methoxypsoralen and UVA irradiation
Ybe 249	32	1093520	1093552	+	Yeast scChrIV	35	antisense ORF	YDR315C	Inositol 1
Ybe 238	45	942913	942958	+	Yeast scChrIV	35	antisense ORF	YDR239C	Protein of unknown function that may interact with ribosomes
Ybe 222	55	479721	479776	+	Yeast scChrIV	35	antisense ORF	YDR017C	Inositol hexakisphosphate (IP6) and inositol heptakisphosphate (IP7) kinase. generation of high energy inositol pyrophosphates by Kcs1p is required for many processes such as vacuolar biogenesis
Ybe 916	57	1068766	1068823	-	Yeast scChrXII	35	antisense telomere	TEL12R	Telomeric region on the right arm of Chromosome XII

## Sheet: intergenic
Ybe 1270	107	462356	462463	-	Yeast scChrXVI	232
Ybe 1284	61	565684	565745	-	Yeast scChrXVI	41
Ybe 1315	72	840532	840604	-	Yeast scChrXVI	182
Ybe 1267	29	188954	188983	+	Yeast scChrXVI	72
Ybe 1278	72	418403	418475	+	Yeast scChrXVI	106
Ybe 1281	37	431497	431534	+	Yeast scChrXVI	245
Ybe 1295	47	527132	527179	+	Yeast scChrXVI	147
Ybe 1299	81	589427	589508	+	Yeast scChrXVI	37
Ybe 1300	33	596437	596470	+	Yeast scChrXVI	75
Ybe 1329	38	828372	828410	+	Yeast scChrXVI	39
Ybe 1335	40	906966	907006	+	Yeast scChrXVI	100
Ybe 1144	42	14804	14846	+	Yeast scChrXV	90
Ybe 1145	62	14912	14974	+	Yeast scChrXV	91
Ybe 1149	64	42798	42862	+	Yeast scChrXV	146
Ybe 1150	51	92976	93027	-	Yeast scChrXV	98
Ybe 1154	77	154771	154848	-	Yeast scChrXV	49
Ybe 1158	54	271552	271606	-	Yeast scChrXV	72
Ybe 1164	97	47718	47815	+	Yeast scChrXV	6128
Ybe 1172	58	418106	418164	-	Yeast scChrXV	74
Ybe 1184	46	514749	514795	-	Yeast scChrXV	4583
Ybe 1219	67	908558	908625	-	Yeast scChrXV	153
Ybe 1226	45	1039503	1039548	-	Yeast scChrXV	37
Ybe 1180	86	216571	216657	+	Yeast scChrXV	204
Ybe 1181	60	243306	243366	+	Yeast scChrXV	658
Ybe 1211	53	836838	836891	+	Yeast scChrXV	978
Ybe 1214	55	892476	892531	+	Yeast scChrXV	106
Ybe 1216	109	908632	908741	+	Yeast scChrXV	559
Ybe 1061	31	146801	146832	-	Yeast scChrXIV	41
Ybe 1070	94	57663	57757	+	Yeast scChrXIV	53
Ybe 1082	67	417579	417646	-	Yeast scChrXIV	411
Ybe 1087	79	174643	174722	+	Yeast scChrXIV	1943
Ybe 1103	46	241511	241557	+	Yeast scChrXIV	39
Ybe 1118	43	515199	515242	+	Yeast scChrXIV	37
Ybe 1130	89	738881	738970	+	Yeast scChrXIV	54
Ybe 1088	92	427109	427201	-	Yeast scChrXIV	12344
Ybe 1089	93	427229	427322	-	Yeast scChrXIV	74
Ybe 1092	69	481011	481080	-	Yeast scChrXIV	79
Ybe 1106	63	629005	629068	-	Yeast scChrXIV	2874
Ybe 1120	53	699535	699588	-	Yeast scChrXIV	1010
Ybe 982	45	306294	306339	-	Yeast scChrXIII	51
Ybe 994	73	549311	549384	-	Yeast scChrXIII	248
Ybe 995	37	551291	551328	-	Yeast scChrXIII	129
Ybe 1049	72	912400	912472	+	Yeast scChrXIII	2275
Ybe 1015	36	754488	754524	-	Yeast scChrXIII	86
Ybe 1024	70	832061	832131	-	Yeast scChrXIII	211
Ybe 799	52	29938	29990	-	Yeast scChrXII	46
Ybe 819	54	28410	28464	+	Yeast scChrXII	57
Ybe 823	53	87035	87088	+	Yeast scChrXII	149
Ybe 849	53	475041	475094	-	Yeast scChrXII	35
Ybe 852	43	484630	484673	-	Yeast scChrXII	39
Ybe 864	48	554179	554227	-	Yeast scChrXII	1084
Ybe 912	47	1028450	1028497	-	Yeast scChrXII	306
Ybe 948	60	982108	982168	+	Yeast scChrXII	753
Ybe 931	48	642491	642539	+	Yeast scChrXII	361
Ybe 934	58	669784	669842	+	Yeast scChrXII	624
Ybe 936	36	760399	760435	+	Yeast scChrXII	77
Ybe 942	58	839520	839578	+	Yeast scChrXII	51
Ybe 753	51	230960	231011	+	Yeast scChrXI	180
Ybe 755	52	355225	355277	+	Yeast scChrXI	82
Ybe 756	43	359899	359942	+	Yeast scChrXI	305
Ybe 763	47	565947	565994	+	Yeast scChrXI	43
Ybe 766	61	625790	625851	+	Yeast scChrXI	970
Ybe 767	23	632954	632977	+	Yeast scChrXI	259
Ybe 775	78	179456	179534	-	Yeast scChrXI	3249
Ybe 779	38	207877	207915	-	Yeast scChrXI	49
Ybe 780	38	242839	242877	-	Yeast scChrXI	53
Ybe 790	68	567495	567563	-	Yeast scChrXI	40
Ybe 707	74	177664	177738	+	Yeast scChrX	6219
Ybe 715	72	359864	359936	+	Yeast scChrX	77
Ybe 730	69	612216	612285	+	Yeast scChrX	51
Ybe 731	52	623216	623268	+	Yeast scChrX	118
Ybe 735	45	646697	646742	+	Yeast scChrX	149
Ybe 705	80	519226	519306	-	Yeast scChrX	76
Ybe 719	52	609123	609175	-	Yeast scChrX	133
Ybe 721	58	639573	639631	-	Yeast scChrX	120
Ybe 602	43	17946	17989	-	Yeast scChrVIII	298
Ybe 607	61	66117	66178	-	Yeast scChrVIII	63
Ybe 609	99	48208	48307	+	Yeast scChrVIII	86
Ybe 642	74	383218	383292	-	Yeast scChrVIII	2035
Ybe 637	36	314691	314727	+	Yeast scChrVIII	45
Ybe 497	65	14472	14537	-	Yeast scChrVII	183
Ybe 498	76	20419	20495	-	Yeast scChrVII	46
Ybe 507	101	76128	76229	-	Yeast scChrVII	47
Ybe 509	50	114863	114913	-	Yeast scChrVII	276
Ybe 510	65	124419	124484	-	Yeast scChrVII	56
Ybe 511	126	129544	129670	+	Yeast scChrVII	3613
Ybe 514	67	165199	165266	-	Yeast scChrVII	45
Ybe 519	31	228423	228454	+	Yeast scChrVII	78
Ybe 522	69	277304	277373	-	Yeast scChrVII	332
Ybe 524	74	245633	245707	+	Yeast scChrVII	812
Ybe 529	67	323439	323506	+	Yeast scChrVII	510
Ybe 532	81	413133	413214	-	Yeast scChrVII	541
Ybe 544	68	592671	592739	+	Yeast scChrVII	106
Ybe 547	42	649513	649555	+	Yeast scChrVII	92
Ybe 548	61	653507	653568	+	Yeast scChrVII	58
Ybe 551	44	668129	668173	+	Yeast scChrVII	55
Ybe 546	71	426923	426994	-	Yeast scChrVII	92
Ybe 565	62	560515	560577	-	Yeast scChrVII	1116
Ybe 567	45	592683	592728	-	Yeast scChrVII	259
Ybe 568	43	654331	654374	-	Yeast scChrVII	71
Ybe 583	83	857748	857831	-	Yeast scChrVII	37
Ybe 590	131	921989	922120	-	Yeast scChrVII	14489
Ybe 597	65	1052164	1052229	-	Yeast scChrVII	294
Ybe 458	57	55168	55225	-	Yeast scChrVI	314
Ybe 464	47	51086	51133	+	Yeast scChrVI	48
Ybe 466	79	90647	90726	-	Yeast scChrVI	405
Ybe 468	21	90384	90405	+	Yeast scChrVI	39
Ybe 475	54	169156	169210	+	Yeast scChrVI	55
Ybe 476	71	182018	182089	-	Yeast scChrVI	58
Ybe 490	61	252074	252135	-	Yeast scChrVI	73
Ybe 493	62	255962	256024	+	Yeast scChrVI	143
Ybe 392	73	39685	39758	+	Yeast scChrV	36
Ybe 393	52	62004	62056	+	Yeast scChrV	91
Ybe 406	53	141520	141573	-	Yeast scChrV	120
Ybe 413	49	354001	354050	+	Yeast scChrV	90
Ybe 440	72	566118	566190	+	Yeast scChrV	166
Ybe 445	34	377827	377861	-	Yeast scChrV	37
Ybe 384	72	46765	46837	+	Yeast scChrM	95
Ybe 306	27	33406	33433	-	Yeast scChrIX	356
Ybe 317	68	169887	169955	+	Yeast scChrIX	71
Ybe 337	117	193392	193509	-	Yeast scChrIX	51
Ybe 344	60	268136	268196	-	Yeast scChrIX	403
Ybe 375	43	430140	430183	-	Yeast scChrIX	40
Ybe 352	92	247305	247397	+	Yeast scChrIX	1067
Ybe 353	41	248988	249029	+	Yeast scChrIX	53
Ybe 367	43	300135	300178	+	Yeast scChrIX	36
Ybe 383	70	424653	424723	+	Yeast scChrIX	75
Ybe 211	63	134923	134986	+	Yeast scChrIV	352
Ybe 216	44	303153	303197	+	Yeast scChrIV	44
Ybe 221	62	461379	461441	+	Yeast scChrIV	103
Ybe 223	63	504863	504926	+	Yeast scChrIV	1893
Ybe 229	69	698093	698162	+	Yeast scChrIV	36
Ybe 260	79	265058	265137	-	Yeast scChrIV	381
Ybe 262	32	1202669	1202701	+	Yeast scChrIV	60
Ybe 269	59	1337940	1337999	+	Yeast scChrIV	81
Ybe 286	72	556894	556966	-	Yeast scChrIV	261
Ybe 288	84	600614	600698	-	Yeast scChrIV	949
Ybe 331	49	1365838	1365887	-	Yeast scChrIV	112
Ybe 186	76	74335	74411	+	Yeast scChrIII	773
Ybe 92	31	89941	89972	-	Yeast scChrII	180
Ybe 125	38	453655	453693	-	Yeast scChrII	89
Ybe 137	35	501670	501705	-	Yeast scChrII	55
Ybe 102	39	89926	89965	+	Yeast scChrII	83
Ybe 109	89	117120	117209	+	Yeast scChrII	767
Ybe 116	72	246802	246874	+	Yeast scChrII	543
Ybe 118	97	256017	256114	+	Yeast scChrII	80
Ybe 119	92	257997	258089	+	Yeast scChrII	40
Ybe 124	34	373387	373421	+	Yeast scChrII	39
Ybe 128	47	407405	407452	+	Yeast scChrII	46
Ybe 143	45	682043	682088	+	Yeast scChrII	36
Ybe 156	76	728661	728737	-	Yeast scChrII	279
Ybe 68	63	68225	68288	-	Yeast scChrI	254
Ybe 69	31	68658	68689	-	Yeast scChrI	132
Ybe 70	93	69939	70032	-	Yeast scChrI	36
Ybe 73	86	190079	190165	-	Yeast scChrI	158
Ybe 78	72	68442	68514	+	Yeast scChrI	78

## Sheet: sense TEL
Ybe 797	172	11186	11358	-	Yeast scChrXII	57	sense Y'_element	TEL12L-YP2	More centromere-proximal of two short Y' elements in the left telomere of Chromosome XII. contains an ARS consensus sequence
Ybe 768	227	666223	666450	+	Yeast scChrXI	138	sense X_element_core_sequence	TEL11R-XC	Telomeric X element Core sequence on the right arm of Chromosome XI
Ybe 496	232	53	285	-	Yeast scChrVII	267	sense X_element_combinatorial_repeats	TEL07L-XR	Telomeric X element combinatorial Repeat region on the left arm of Chromosome VII. contains repeats of the D
Ybe 285	170	518934	519104	-	Yeast scChrIV	84	sense transposable_element_gene	YDR034C-D	Retrotransposon TYA Gag and TYB Pol genes. transcribed/translated as one unit. polyprotein is processed to make a nucleocapsid-like protein (Gag)
Ybe 1141	106	0	106	-	Yeast scChrXV	74	sense telomeric_repeat	TEL15L-TR	Terminal stretch of telomeric repeats on the left arm of Chromosome XV
Ybe 769	75	2	77	-	Yeast scChrXI	173	sense telomeric_repeat	TEL11L-TR	Terminal stretch of telomeric repeats on the left arm of Chromosome XI
Ybe 455	139	4685	4824	-	Yeast scChrVI	408	sense telomeric_repeat	TEL06L-TR	Internal stretch of telomeric repeats on the left arm of Chromosome VI
Ybe 165	386	2	388	-	Yeast scChrIII	216	sense telomeric_repeat	TEL03L-TR	Terminal stretch of telomeric repeats on the left arm of Chromosome III
Ybe 62	73	8	81	-	Yeast scChrI	133	sense telomeric_repeat	TEL01L-TR	Terminal stretch of telomeric repeats on the left arm of Chromosome I
Ybe 1338	539	945956	946495	+	Yeast scChrXVI	169	sense telomere	TEL16R	Telomeric region on the right arm of Chromosome XVI
Ybe 1237	449	1089208	1089657	+	Yeast scChrXV	113	sense telomere	TEL15R	Telomeric region on the right arm of Chromosome XV
Ybe 1133	309	784020	784329	+	Yeast scChrXIV	405	sense telomere	TEL14R	Telomeric region on the right arm of Chromosome XIV
Ybe 1050	128	924299	924427	+	Yeast scChrXIII	60	sense telomere	TEL13R	Telomeric region on the right arm of Chromosome XIII
Ybe 951	195	1064961	1065156	+	Yeast scChrXII	110	sense telomere	TEL12R	Telomeric region on the right arm of Chromosome XII
Ybe 952	423	1069610	1070033	+	Yeast scChrXII	110	sense telomere	TEL12R	Telomeric region on the right arm of Chromosome XII
Ybe 953	420	1076267	1076687	+	Yeast scChrXII	101	sense telomere	TEL12R	Telomeric region on the right arm of Chromosome XII
Ybe 738	48	745387	745435	+	Yeast scChrX	232	sense telomere	TEL10R	Telomeric region on the right arm of Chromosome X
Ybe 739	102	745639	745741	+	Yeast scChrX	51	sense telomere	TEL10R	Telomeric region on the right arm of Chromosome X
Ybe 668	47	556610	556657	+	Yeast scChrVIII	40	sense telomere	TEL08R	Telomeric region on the right arm of Chromosome VIII
Ybe 669	449	560394	560843	+	Yeast scChrVIII	153	sense telomere	TEL08R	Telomeric region on the right arm of Chromosome VIII
Ybe 670	210	562431	562641	+	Yeast scChrVIII	162	sense telomere	TEL08R	Telomeric region on the right arm of Chromosome VIII
Ybe 585	441	1088953	1089394	+	Yeast scChrVII	122	sense telomere	TEL07R	Telomeric region on the right arm of Chromosome VII. composed of an X element core sequence
Ybe 441	21	572417	572438	+	Yeast scChrV	37	sense telomere	TEL05R	Telomeric region on the right arm of Chromosome V. composed of an X element core sequence
Ybe 442	477	574844	575321	+	Yeast scChrV	139	sense telomere	TEL05R	Telomeric region on the right arm of Chromosome V. composed of an X element core sequence
Ybe 279	81	1527531	1527612	+	Yeast scChrIV	42	sense telomere	TEL04R	Telomeric region on the right arm of Chromosome IV. composed of an X element core sequence
Ybe 280	428	1530061	1530489	+	Yeast scChrIV	107	sense telomere	TEL04R	Telomeric region on the right arm of Chromosome IV. composed of an X element core sequence
Ybe 198	62	316270	316332	+	Yeast scChrIII	63	sense telomere	TEL03R	Telomeric region on the right arm of Chromosome III. composed of an X element core sequence
Ybe 199	127	316489	316616	+	Yeast scChrIII	65	sense telomere	TEL03R	Telomeric region on the right arm of Chromosome III. composed of an X element core sequence
Ybe 159	47	812877	812924	+	Yeast scChrII	65	sense telomere	TEL02R	Telomeric region on the right arm of Chromosome II. composed of an X element core sequence

## Sheet: antisense TEL
Ybe 1331	93	946814	946907	-	Yeast scChrXVI	1258	antisense telomere	TEL16R	Telomeric region on the right arm of Chromosome XVI
Ybe 1325	50	945125	945175	-	Yeast scChrXVI	36	antisense telomere	TEL16R	Telomeric region on the right arm of Chromosome XVI
Ybe 1243	219	6529	6748	+	Yeast scChrXVI	130	antisense X_element_combinatorial_repeats	TEL16L-XR	Telomeric X element combinatorial Repeat region on the left arm of Chromosome XVI. contains repeats of the D
Ybe 1230	133	1089906	1090039	-	Yeast scChrXV	1259	antisense telomere	TEL15R	Telomeric region on the right arm of Chromosome XV
Ybe 1231	60	1091228	1091288	-	Yeast scChrXV	331	antisense telomere	TEL15R	Telomeric region on the right arm of Chromosome XV
Ybe 1227	155	1084405	1084560	-	Yeast scChrXV	129	antisense telomere	TEL15R	Telomeric region on the right arm of Chromosome XV
Ybe 1228	67	1086315	1086382	-	Yeast scChrXV	65	antisense telomere	TEL15R	Telomeric region on the right arm of Chromosome XV
Ybe 1229	51	1088394	1088445	-	Yeast scChrXV	36	antisense telomere	TEL15R	Telomeric region on the right arm of Chromosome XV
Ybe 1142	184	0	184	+	Yeast scChrXV	574	antisense telomeric_repeat	TEL15L-TR	Terminal stretch of telomeric repeats on the left arm of Chromosome XV
Ybe 1140	456	783876	784332	-	Yeast scChrXIV	2473	antisense telomere	TEL14R	Telomeric region on the right arm of Chromosome XIV
Ybe 962	98	5525	5623	+	Yeast scChrXIII	320	antisense Y'_element	TEL13L-YP	Telomeric short Y' element on the left arm of Chromosome XIII. contains an ARS consensus sequence
Ybe 954	105	0	105	+	Yeast scChrXIII	390	antisense telomeric_repeat	TEL13L-TR1	Terminal stretch of telomeric repeats on the left arm of Chromosome XIII
Ybe 963	75	5895	5970	+	Yeast scChrXIII	561	antisense telomere	TEL13L	Telomeric region on the left arm of Chromosome XIII
Ybe 923	113	1077006	1077119	-	Yeast scChrXII	1292	antisense telomere	TEL12R	Telomeric region on the right arm of Chromosome XII
Ybe 917	59	1070350	1070409	-	Yeast scChrXII	1284	antisense telomere	TEL12R	Telomeric region on the right arm of Chromosome XII
Ybe 914	368	1064826	1065194	-	Yeast scChrXII	815	antisense telomere	TEL12R	Telomeric region on the right arm of Chromosome XII
Ybe 918	82	1073356	1073438	-	Yeast scChrXII	79	antisense telomere	TEL12R	Telomeric region on the right arm of Chromosome XII
Ybe 915	70	1066762	1066832	-	Yeast scChrXII	75	antisense telomere	TEL12R	Telomeric region on the right arm of Chromosome XII
Ybe 919	50	1075429	1075479	-	Yeast scChrXII	42	antisense telomere	TEL12R	Telomeric region on the right arm of Chromosome XII
Ybe 916	57	1068766	1068823	-	Yeast scChrXII	35	antisense telomere	TEL12R	Telomeric region on the right arm of Chromosome XII
Ybe 817	182	11183	11365	+	Yeast scChrXII	519	antisense Y'_element	TEL12L-YP2	More centromere-proximal of two short Y' elements in the left telomere of Chromosome XII. contains an ARS consensus sequence
Ybe 793	117	0	117	+	Yeast scChrXII	199	antisense telomeric_repeat	TEL12L-TR1	Terminal stretch of telomeric repeats on the left arm of Chromosome XII
Ybe 740	211	0	211	+	Yeast scChrXI	753	antisense telomeric_repeat	TEL11L-TR	Terminal stretch of telomeric repeats on the left arm of Chromosome XI
Ybe 673	98	0	98	+	Yeast scChrX	408	antisense telomeric_repeat	TEL10L-TR	Terminal stretch of telomeric repeats on the left arm of Chromosome X
Ybe 376	327	439557	439884	-	Yeast scChrIX	287	antisense telomere	TEL09R	Telomeric region on the right arm of Chromosome IX
Ybe 303	115	0	115	+	Yeast scChrIX	598	antisense telomeric_repeat	TEL09L-TR	Terminal stretch of telomeric repeats on the left arm of Chromosome IX
Ybe 665	320	556676	556996	-	Yeast scChrVIII	1380	antisense telomere	TEL08R	Telomeric region on the right arm of Chromosome VIII
[truncated: 18 more rows]

## Sheet: rDNA
Ybe 884	145	456102	456247	+	Yeast scChrXII	213	antisense rRNA	RDN18-1	18S ribosomal RNA
[truncated: 21 more rows]
